# Supplementary material for: Transparency of clinical practice guideline funding: a cross-sectional analysis of the German AWMF registry
Source: BMC Med Ethics. 2023 May 19;24:32. doi: 10.1186/s12910-023-00913-0 (PMC10199475; doi:10.1186/s12910-023-00913-0)
Supplement: Supplementary file 2 — Additional File 2: Sensitivity analysis [file 12910_2023_913_MOESM2_ESM.csv]

First Reviewer	Second reviewer	ID	ID in the AWMF registry	Classification (S1, S2e, S2k, S3)	Year of publication	Valid until (YYMM)	Funding statement provided (Yes/No/Inconclusive)	Report individually refers to the respective guideline (Yes/No)	Funding type mentioned (Yes/No)	Funding type: scientific costs (Yes/No)	Funding type: administrative costs (Yes/No)	Funding type: material costs (Yes/No)	Funding type: consensus conferences (Yes/No)	Funding type: other (Yes/No)	Funding type: external methodology (Yes/No)	Funding source mentioned (Yes/No)	Funding source: (Yes/No) authors (Yes/No)	Funding source: authors sum (in �)	Funding source: scientific society (Yes/No)	Funding source: scientific society sum (in �)	Funding source: independent agencies (Yes/No)	Funding source: independent agencies sum (in �)	Funding source: employers (Yes/No)	Funding source: employers sum (in �)	Funding source: guideline programme (Yes/No)	Funding source: guideline programme sum (in �)	Funding source: state funding (Yes/No)	Funding source: state funding sum (in �)	Funding source industry (Yes/No)	Funding source: industry sum (in �)	Funding source: self-government (Yes/No)	Funding source: self-government sum (in �)	Funding source: insurance (Yes/No)	Funding source: insurance sum (in �)	Funding source: other	Funding source: other sum (in �)	Statement of independency (Yes/No)	�DELBI rating (1 (lowest) � 4 (highest))�
HN	SGB	1	001-005	S1	2014	1907	No	No	No	No	No	No	No	NA	No	No	No	NA	No	NA	No	NA	No	NA	No	NA	No	NA	No	NA	No	NA	No	NA	NA	NA	No	1
HN	SGB	2	001-008	S1	2018	2302	No	No	No	No	No	No	No	NA	No	No	No	NA	No	NA	No	NA	No	NA	No	NA	No	NA	No	NA	No	NA	No	NA	NA	NA	No	1
HN	SGB	3	001-012	S3	2015	2008	Yes	Yes	No	No	No	No	No	NA	No	Yes	Yes	NA	Yes	NA	No	NA	No	NA	No	NA	No	NA	Yes	NA	No	NA	No	NA	NA	NA	Yes	2
HN	SGB	4	001-014	S1	2014	1911	No	No	No	No	No	No	No	NA	No	No	No	NA	No	NA	No	NA	No	NA	No	NA	No	NA	No	NA	No	NA	No	NA	NA	NA	No	1
HN	SGB	5	001-015	S2e	2015	2004	Yes	Yes	Yes	Yes	No	No	Yes	NA	No	Yes	No	NA	No	NA	No	NA	No	NA	No	NA	No	NA	No	NA	No	NA	No	NA	NA	NA	No	3
HN	SGB	6	001-016	S3	2017	2211	Yes	Yes	Yes	No	No	No	Yes	NA	No	Yes	No	NA	Yes	NA	No	NA	No	NA	No	NA	No	NA	No	NA	No	NA	No	NA	NA	NA	Yes	3
HN	SGB	7	001-018	S3	2019	2404	Yes	Yes	Yes	Yes	No	Yes	Yes	NA	Yes	Yes	No	NA	Yes	5000	No	NA	No	NA	No	NA	No	NA	No	NA	No	NA	No	NA	NA	NA	Yes	4
HN	SGB	8	001-020	S3	2014	1707	Yes	Yes	Yes	Yes	No	Yes	Yes	NA	No	Yes	Yes	NA	Yes	NA	No	NA	No	NA	No	NA	No	NA	No	NA	No	NA	No	NA	NA	NA	No	4
HN	SGB	9	001-021	S3	2017	2211	Yes	Yes	Yes	Yes	Yes	Yes	Yes	NA	No	Yes	No	NA	Yes	96000	No	NA	No	NA	No	NA	No	NA	No	NA	No	NA	No	NA	NA	NA	Yes	4
HN	SGB	10	001-022	S1	2013	1806	No	No	No	No	No	No	No	NA	No	No	No	NA	No	NA	No	NA	No	NA	No	NA	No	NA	No	NA	No	NA	No	NA	NA	NA	No	1
HN	SGB	11	001-024	S3	2018	2104	Yes	Yes	Yes	Yes	Yes	No	Yes	Course fees	No	Yes	No	NA	Yes	NA	No	NA	No	NA	No	NA	No	NA	No	NA	No	NA	No	NA	NA	NA	Yes	3
HN	SGB	12	001-026	S1	2015	2001	No	No	No	No	No	No	No	NA	No	No	No	NA	No	NA	No	NA	No	NA	No	NA	No	NA	No	NA	No	NA	No	NA	NA	NA	No	1
HN	SGB	13	001-028	S1	2015	2003	No	No	No	No	No	No	No	NA	No	No	No	NA	No	NA	No	NA	No	NA	No	NA	No	NA	No	NA	No	NA	No	NA	NA	NA	No	1
HN	SGB	14	001-030	S1	2015	2003	No	No	No	No	No	No	No	NA	No	No	No	NA	No	NA	No	NA	No	NA	No	NA	No	NA	No	NA	No	NA	No	NA	NA	NA	No	1
HN	SGB	15	001-031	S2k	2015	2012	Yes	Yes	Yes	Yes	No	Yes	Yes	NA	No	Yes	No	NA	No	NA	No	NA	Yes	NA	No	NA	No	NA	No	NA	No	NA	No	NA	NA	NA	No	3
HN	SGB	16	001-032	S1	2016	2102	Inconclusive	Yes	No	No	No	No	No	NA	No	No	No	NA	No	NA	No	NA	No	NA	No	NA	No	NA	No	NA	No	NA	No	NA	NA	NA	No	1
HN	SGB	17	001-033	S2e	2016	2010	Yes	Yes	No	No	No	No	No	NA	No	Yes	Yes	NA	No	NA	No	NA	No	NA	No	NA	No	NA	No	NA	No	NA	No	NA	NA	NA	No	2
HN	SGB	18	001-034	S1	2015	2003	No	No	No	No	No	No	No	NA	No	No	No	NA	No	NA	No	NA	No	NA	No	NA	No	NA	No	NA	No	NA	No	NA	NA	NA	No	1
HN	SGB	19	001-035	S2e	2016	2110	Yes	Yes	No	No	No	No	No	NA	No	Yes	Yes	NA	No	NA	No	NA	No	NA	No	NA	No	NA	No	NA	No	NA	No	NA	NA	NA	Yes	2
HN	SGB	20	001-037	S1	2015	2011	No	No	No	No	No	No	No	NA	No	No	No	NA	No	NA	No	NA	No	NA	No	NA	No	NA	No	NA	No	NA	No	NA	NA	NA	No	1
HN	SGB	21	001-038	S1	2020	2503	No	No	No	No	No	No	No	NA	No	No	No	NA	No	NA	No	NA	No	NA	No	NA	No	NA	No	NA	No	NA	No	NA	NA	NA	No	1
HN	SGB	22	001-040	S1	2019	2402	No	No	No	No	No	No	No	NA	No	No	No	NA	No	NA	No	NA	No	NA	No	NA	No	NA	No	NA	No	NA	No	NA	NA	NA	No	1
HN	SGB	23	001-042	S1	2017	2210	No	No	No	No	No	No	No	NA	No	No	No	NA	No	NA	No	NA	No	NA	No	NA	No	NA	No	NA	No	NA	No	NA	NA	NA	No	1
HN	SGB	24	001-044	S1	2020	2501	No	No	No	No	No	No	No	NA	No	No	No	NA	No	NA	No	NA	No	NA	No	NA	No	NA	No	NA	No	NA	No	NA	NA	NA	No	1
HN	SGB	25	002-001	S1	2020	2503	Yes	Yes	No	No	No	No	No	NA	No	Yes	Yes	NA	No	NA	No	NA	No	NA	No	NA	No	NA	No	NA	No	NA	No	NA	NA	NA	No	2
HN	SGB	26	002-002	S1	2014	1907	No	No	No	No	No	No	No	NA	No	No	No	NA	No	NA	No	NA	No	NA	No	NA	No	NA	No	NA	No	NA	No	NA	NA	NA	No	1
HN	SGB	27	002-003	S1	2014	1907	No	No	No	No	No	No	No	NA	No	No	No	NA	No	NA	No	NA	No	NA	No	NA	No	NA	No	NA	No	NA	No	NA	NA	NA	No	1
HN	SGB	28	002-005	S1	2016	2108	No	No	No	No	No	No	No	NA	No	No	No	NA	No	NA	No	NA	No	NA	No	NA	No	NA	No	NA	No	NA	No	NA	NA	NA	No	1
HN	SGB	29	002-010	S2e	2019	2407	Yes	Yes	No	No	No	No	No	NA	No	Yes	No	NA	No	NA	No	NA	Yes	NA	No	NA	No	NA	No	NA	No	NA	No	NA	NA	NA	No	2
HN	SGB	30	002-011	S1	2010	1511	No	No	No	No	No	No	No	NA	No	No	No	NA	No	NA	No	NA	No	NA	No	NA	No	NA	No	NA	No	NA	No	NA	NA	NA	No	1
HN	SGB	31	002-016	S2k	2013	1803	Yes	Yes	Yes	Yes	No	No	Yes	NA	No	Yes	No	NA	No	NA	No	NA	No	NA	No	NA	No	NA	No	NA	No	NA	No	NA	S�dwestmetall	NA	No	3
HN	SGB	32	002-017	S1	2014	1911	No	No	No	No	No	No	No	NA	No	No	No	NA	No	NA	No	NA	No	NA	No	NA	No	NA	No	NA	No	NA	No	NA	NA	NA	No	1
HN	SGB	33	002-022	S1	2014	1907	No	No	No	No	No	No	No	NA	No	No	No	NA	No	NA	No	NA	No	NA	No	NA	No	NA	No	NA	No	NA	No	NA	NA	NA	No	1
HN	SGB	34	002-024	S1	2011	1609	No	No	No	No	No	No	No	NA	No	No	No	NA	No	NA	No	NA	No	NA	No	NA	No	NA	No	NA	No	NA	No	NA	NA	NA	No	1
HN	SGB	35	002-029	S1	2013	1811	No	No	No	No	No	No	No	NA	No	No	No	NA	No	NA	No	NA	No	NA	No	NA	No	NA	No	NA	No	NA	No	NA	NA	NA	No	1
HN	SGB	36	002-035	S1	2016	2106	No	No	No	No	No	No	No	NA	No	No	No	NA	No	NA	No	NA	No	NA	No	NA	No	NA	No	NA	No	NA	No	NA	NA	NA	No	1
HN	SGB	37	002-038	S2k	2010	1412	Yes	Yes	Yes	No	No	No	Yes	NA	No	Yes	No	NA	Yes	NA	No	NA	No	NA	No	NA	No	NA	No	NA	No	NA	No	NA	NA	NA	No	3
HN	SGB	38	002-039	S1	2012	1707	No	No	No	No	No	No	No	NA	No	No	No	NA	No	NA	No	NA	No	NA	No	NA	No	NA	No	NA	No	NA	No	NA	NA	NA	No	1
HN	SGB	39	002-040	S1	2012	1707	No	No	No	No	No	No	No	NA	No	No	No	NA	No	NA	No	NA	No	NA	No	NA	No	NA	No	NA	No	NA	No	NA	NA	NA	No	1
HN	SGB	40	002-041	S1	2012	1707	No	No	No	No	No	No	No	NA	No	No	No	NA	No	NA	No	NA	No	NA	No	NA	No	NA	No	NA	No	NA	No	NA	NA	NA	No	1
HN	SGB	41	002-042	S2k	2014	1906	Inconclusive	Yes	No	No	No	No	No	NA	No	No	No	NA	No	NA	No	NA	No	NA	No	NA	No	NA	No	NA	No	NA	No	NA	NA	NA	No	1
HN	SGB	42	002-043	S1	2015	2002	No	No	No	No	No	No	No	NA	No	No	No	NA	No	NA	No	NA	No	NA	No	NA	No	NA	No	NA	No	NA	No	NA	NA	NA	No	1
HN	SGB	43	003-001	S3	2015	2010	Yes	Yes	Yes	Yes	Yes	No	Yes	NA	Yes	Yes	No	NA	Yes	NA	No	NA	No	NA	No	NA	No	NA	No	NA	No	NA	No	NA	AWMF	NA	Yes	3
HN	SGB	44	004-008	S2k	2017	2211	Yes	Yes	Yes	No	No	No	Yes	NA	No	Yes	Yes	NA	Yes	NA	No	NA	No	NA	No	NA	No	NA	No	NA	No	NA	No	NA	NA	NA	No	3
HN	SGB	45	004-014	S3	2018	2307	Yes	Yes	Yes	No	No	No	Yes	NA	No	Yes	Yes	NA	Yes	NA	No	NA	No	NA	No	NA	No	NA	No	NA	No	NA	No	NA	NA	NA	No	3
HN	SGB	46	004-028	S3	2020	2502	Yes	Yes	Yes	No	No	No	Yes	NA	No	Yes	No	NA	Yes	NA	No	NA	No	NA	No	NA	No	NA	No	NA	No	NA	No	NA	NA	NA	Yes	3
HN	SGB	47	004-034	S2k	2018	2105	Yes	Yes	Yes	Yes	Yes	No	Yes	NA	No	Yes	No	NA	Yes	NA	No	NA	No	NA	No	NA	No	NA	No	NA	No	NA	No	NA	NA	NA	No	3
HN	SGB	48	005-003	S3	2012	1706	Yes	Yes	Yes	Yes	Yes	Yes	Yes	NA	No	Yes	Yes	NA	Yes	NA	No	NA	Yes	NA	No	NA	No	NA	No	NA	No	NA	No	NA	NA	NA	Yes	3
HN	SGB	49	005-009	S3	2017	2211	Yes	Yes	Yes	Yes	Yes	Yes	Yes	NA	No	Yes	Yes	NA	Yes	NA	No	NA	Yes	NA	No	NA	No	NA	No	NA	No	NA	No	NA	NA	NA	Yes	3
HN	SGB	50	005-010	S3	2013	1806	Yes	Yes	Yes	Yes	Yes	Yes	Yes	NA	No	Yes	Yes	NA	Yes	NA	No	NA	Yes	NA	No	NA	No	NA	No	NA	No	NA	No	NA	NA	NA	Yes	3
HN	SGB	51	006-001	S1	2016	2104	No	No	No	No	No	No	No	NA	No	No	No	NA	No	NA	No	NA	No	NA	No	NA	No	NA	No	NA	No	NA	No	NA	NA	NA	No	1
HN	SGB	52	006-022	S2k	2016	2107	Yes	Yes	No	No	No	No	No	NA	No	Yes	Yes	NA	No	NA	No	NA	No	NA	No	NA	No	NA	No	NA	No	NA	No	NA	NA	NA	Yes	2
HN	SGB	53	006-023	S2k	2015	2008	Yes	Yes	No	No	No	No	No	NA	No	Yes	Yes	NA	No	NA	No	NA	No	NA	No	NA	No	NA	No	NA	No	NA	No	NA	NA	NA	Yes	2
HN	SGB	54	006-027	S1	2013	1808	No	No	No	No	No	No	No	NA	No	No	No	NA	No	NA	No	NA	No	NA	No	NA	No	NA	No	NA	No	NA	No	NA	NA	NA	No	1
HN	SGB	55	006-029	S1	2019	2404	No	No	No	No	No	No	No	NA	No	No	No	NA	No	NA	No	NA	No	NA	No	NA	No	NA	No	NA	No	NA	No	NA	NA	NA	No	1
HN	SGB	56	006-040	S1	2016	2104	No	No	No	No	No	No	No	NA	No	No	No	NA	No	NA	No	NA	No	NA	No	NA	No	NA	No	NA	No	NA	No	NA	NA	NA	No	1
HN	SGB	57	006-042	S1	2012	1512	No	No	No	No	No	No	No	NA	No	No	No	NA	No	NA	No	NA	No	NA	No	NA	No	NA	No	NA	No	NA	No	NA	NA	NA	No	1
HN	SGB	58	006-045	S2k	2012	1702	Yes	Yes	Yes	No	No	No	Yes	NA	No	Yes	Yes	NA	Yes	NA	No	NA	No	NA	No	NA	No	NA	No	NA	No	NA	No	NA	NA	NA	Yes	3
HN	SGB	59	006-052	S2k	2017	2009	Yes	Yes	Yes	No	No	No	No	NA	No	Yes	No	NA	Yes	NA	No	NA	No	NA	No	NA	No	NA	No	NA	No	NA	No	NA	NA	NA	No	3
HN	SGB	60	006-062	S1	2016	2104	No	No	No	No	No	No	No	NA	No	No	No	NA	No	NA	No	NA	No	NA	No	NA	No	NA	No	NA	No	NA	No	NA	NA	NA	No	1
HN	SGB	61	006-087	S1	2016	2104	No	No	No	No	No	No	No	NA	No	No	No	NA	No	NA	No	NA	No	NA	No	NA	No	NA	No	NA	No	NA	No	NA	NA	NA	No	1
HN	SGB	62	006-100	S2k	2015	2002	Yes	Yes	Yes	No	No	No	Yes	NA	No	Yes	Yes	NA	No	NA	No	NA	No	NA	No	NA	No	NA	No	NA	No	NA	No	NA	NA	NA	Yes	3
HN	SGB	63	006-112	S1	2015	2002	No	No	No	No	No	No	No	NA	No	No	No	NA	No	NA	No	NA	No	NA	No	NA	No	NA	No	NA	No	NA	No	NA	NA	NA	No	1
HN	SGB	64	006-128	S2k	2015	2004	Yes	Yes	Yes	No	No	No	Yes	NA	No	Yes	Yes	NA	Yes	NA	No	NA	Yes	NA	No	NA	No	NA	No	NA	No	NA	No	NA	NA	NA	No	3
HN	SGB	65	007-003	S2k	2019	2408	Yes	Yes	No	No	No	No	No	NA	No	Yes	No	NA	Yes	NA	No	NA	No	NA	No	NA	No	NA	No	NA	Yes	NA	No	NA	NA	NA	Yes	2
HN	SGB	66	007-006	S3	2016	2109	Inconclusive	Yes	No	No	No	No	No	NA	No	No	No	NA	No	NA	No	NA	No	NA	No	NA	No	NA	No	NA	No	NA	No	NA	NA	NA	No	1
HN	SGB	67	007-016	S2k	2014	1902	Yes	Yes	Yes	No	No	No	Yes	NA	No	Yes	No	NA	Yes	NA	No	NA	Yes	NA	No	NA	No	NA	No	NA	No	NA	No	NA	NA	NA	No	3
HN	SGB	68	007-046	S2k	2018	2302	Yes	Yes	Yes	No	No	No	Yes	NA	No	Yes	No	NA	Yes	4000	No	NA	No	NA	No	NA	No	NA	No	NA	No	NA	No	NA	NA	NA	Yes	4
HN	SGB	69	007-063	S3	2016	2106	Inconclusive	Yes	No	No	No	No	No	NA	No	No	No	NA	No	NA	No	NA	No	NA	No	NA	No	NA	No	NA	No	NA	No	NA	NA	NA	No	1
HN	SGB	70	007-064	S3	2016	2106	Inconclusive	Yes	No	No	No	No	No	NA	No	No	No	NA	No	NA	No	NA	No	NA	No	NA	No	NA	No	NA	No	NA	No	NA	NA	NA	No	1
HN	SGB	71	007-065	S3	2016	2106	Inconclusive	Yes	No	No	No	No	No	NA	No	No	No	NA	No	NA	No	NA	No	NA	No	NA	No	NA	No	NA	No	NA	No	NA	NA	NA	No	1
HN	SGB	72	007-066	S3	2016	2106	Inconclusive	Yes	No	No	No	No	No	NA	No	No	No	NA	No	NA	No	NA	No	NA	No	NA	No	NA	No	NA	No	NA	No	NA	NA	NA	No	1
HN	SGB	73	007-086	S2k	2019	2406	Yes	Yes	No	No	No	No	No	NA	No	Yes	No	NA	Yes	NA	No	NA	No	NA	No	NA	No	NA	No	NA	No	NA	No	NA	NA	NA	No	2
HN	SGB	74	007-089	S3	2015	2005	Inconclusive	Yes	No	No	No	No	No	NA	No	No	No	NA	No	NA	No	NA	No	NA	No	NA	No	NA	No	NA	No	NA	No	NA	NA	NA	No	1
HN	SGB	75	007-091	S3	2018	2312	Yes	Yes	Yes	No	Yes	No	Yes	NA	No	Yes	No	NA	Yes	5000	No	NA	No	NA	No	NA	No	NA	No	NA	No	NA	No	NA	NA	NA	Yes	4
HN	SGB	76	007-092	S2k	2019	2408	Yes	Yes	Yes	No	No	No	Yes	NA	No	Yes	No	NA	Yes	5000	No	NA	No	NA	No	NA	No	NA	No	NA	No	NA	Yes	10000	NA	NA	No	3
HN	SGB	77	007-096	S2k	2017	2204	Yes	Yes	No	No	No	No	No	NA	No	Yes	No	NA	Yes	NA	No	NA	No	NA	No	NA	No	NA	No	NA	No	NA	No	NA	NA	NA	Yes	2
HN	SGB	78	007-099	S2e	2013	1807	Yes	Yes	No	No	No	No	No	NA	No	Yes	Yes	NA	No	NA	No	NA	No	NA	No	NA	No	NA	No	NA	No	NA	No	NA	NA	NA	No	2
HN	SGB	79	007-100OL	S3	2012	1711	Yes	Yes	Yes	Yes	Yes	Yes	Yes	NA	Yes	Yes	No	NA	No	NA	No	NA	No	NA	Yes	NA	No	NA	No	NA	No	NA	No	NA	NA	NA	Yes	3
HN	SGB	80	007-101	S2k	2016	1911	Yes	Yes	Yes	No	No	No	Yes	NA	No	Yes	Yes	NA	Yes	NA	No	NA	No	NA	No	NA	No	NA	No	NA	No	NA	No	NA	NA	NA	No	3
HN	SGB	81	007-106	S3	2020	2503	Yes	Yes	No	No	No	No	No	NA	No	Yes	Yes	NA	No	NA	No	NA	No	NA	No	NA	No	NA	No	NA	No	NA	No	NA	NA	NA	No	2
HN	SGB	82	008-001	S2e	2015	2012	Yes	Yes	Yes	No	Yes	Yes	Yes	NA	No	Yes	Yes	NA	No	NA	No	NA	No	NA	No	NA	No	NA	No	NA	No	NA	No	NA	NA	NA	Yes	3
HN	SGB	83	008-023	S3	2013	1807	Yes	Yes	No	No	No	No	No	NA	No	Yes	Yes	NA	No	NA	No	NA	No	NA	No	NA	No	NA	No	NA	No	NA	No	NA	NA	NA	No	2
HN	SGB	84	009-017	S2k	2015	2010	Yes	Yes	Yes	No	No	No	Yes	NA	No	Yes	Yes	NA	Yes	NA	No	NA	No	NA	No	NA	No	NA	No	NA	No	NA	No	NA	NA	NA	Yes	3
HN	SGB	85	010-007	S3	2018	2303	Yes	Yes	Yes	Yes	No	No	Yes	NA	Yes	Yes	No	NA	Yes	NA	No	NA	No	NA	No	NA	No	NA	No	NA	No	NA	No	NA	NA	NA	No	3
HN	SGB	86	010-009	S1	2019	2410	No	No	No	No	No	No	No	NA	No	No	No	NA	No	NA	No	NA	No	NA	No	NA	No	NA	No	NA	No	NA	No	NA	NA	NA	No	1
HN	SGB	87	011-022	S3	2019	2407	Yes	Yes	Yes	Yes	No	No	Yes	NA	Yes	Yes	Yes	NA	Yes	3000	Yes	10000	No	NA	No	NA	No	NA	No	NA	No	NA	No	NA	NA	NA	No	4
HN	SGB	88	012-001	S2e	2015	2010	Yes	Yes	No	No	No	No	No	NA	No	Yes	No	NA	Yes	NA	No	NA	No	NA	No	NA	No	NA	No	NA	No	NA	No	NA	NA	NA	Yes	2
HN	SGB	89	012-002	S2e	2015	1902	Yes	Yes	No	No	No	No	No	NA	No	Yes	No	NA	Yes	NA	No	NA	No	NA	No	NA	No	NA	No	NA	No	NA	No	NA	NA	NA	Yes	2
HN	SGB	90	012-004	S1	2018	2307	No	No	No	No	No	No	No	NA	No	No	No	NA	No	NA	No	NA	No	NA	No	NA	No	NA	No	NA	No	NA	No	NA	NA	NA	No	1
HN	SGB	91	012-005	S1	2018	2309	No	No	No	No	No	No	No	NA	No	No	No	NA	No	NA	No	NA	No	NA	No	NA	No	NA	No	NA	No	NA	No	NA	NA	NA	No	1
HN	SGB	92	012-009	S1	2019	2403	No	No	No	No	No	No	No	NA	No	No	No	NA	No	NA	No	NA	No	NA	No	NA	No	NA	No	NA	No	NA	No	NA	NA	NA	No	1
HN	SGB	93	012-010	S1	2014	1906	No	No	No	No	No	No	No	NA	No	No	No	NA	No	NA	No	NA	No	NA	No	NA	No	NA	No	NA	No	NA	No	NA	NA	NA	No	1
HN	SGB	94	012-011	S1	2018	2307	No	No	No	No	No	No	No	NA	No	No	No	NA	No	NA	No	NA	No	NA	No	NA	No	NA	No	NA	No	NA	No	NA	NA	NA	No	1
HN	SGB	95	012-012	S1	2017	2209	No	No	No	No	No	No	No	NA	No	No	No	NA	No	NA	No	NA	No	NA	No	NA	No	NA	No	NA	No	NA	No	NA	NA	NA	No	1
HN	SGB	96	012-013	S1	2019	2403	No	No	No	No	No	No	No	NA	No	No	No	NA	No	NA	No	NA	No	NA	No	NA	No	NA	No	NA	No	NA	No	NA	NA	NA	No	1
HN	SGB	97	012-014	S1	2014	1912	No	No	No	No	No	No	No	NA	No	No	No	NA	No	NA	No	NA	No	NA	No	NA	No	NA	No	NA	No	NA	No	NA	NA	NA	No	1
HN	SGB	98	012-015	S2e	2015	1902	Yes	Yes	No	No	No	No	No	NA	No	Yes	No	NA	Yes	NA	No	NA	No	NA	No	NA	No	NA	No	NA	No	NA	No	NA	NA	NA	Yes	2
HN	SGB	99	012-016	S3	2015	2009	Yes	Yes	Yes	Yes	No	No	Yes	NA	No	Yes	No	NA	Yes	NA	No	NA	No	NA	No	NA	No	NA	No	NA	No	NA	No	NA	NA	NA	Yes	3
HN	SGB	100	012-017	S1	2014	1906	No	No	No	No	No	No	No	NA	No	No	No	NA	No	NA	No	NA	No	NA	No	NA	No	NA	No	NA	No	NA	No	NA	NA	NA	No	1
HN	SGB	101	012-018	S1	2017	2207	No	No	No	No	No	No	No	NA	No	No	No	NA	No	NA	No	NA	No	NA	No	NA	No	NA	No	NA	No	NA	No	NA	NA	NA	No	1
HN	SGB	102	012-019	S3	2016	2106	Yes	Yes	Yes	Yes	No	Yes	Yes	NA	No	Yes	Yes	NA	Yes	NA	No	NA	No	NA	No	NA	No	NA	No	NA	No	NA	No	NA	NA	NA	No	3
HN	SGB	103	012-020	S1	2014	1906	Yes	Yes	No	No	No	No	No	NA	No	Yes	No	NA	Yes	NA	No	NA	No	NA	No	NA	No	NA	No	NA	No	NA	No	NA	NA	NA	Yes	2
HN	SGB	104	012-022	S1	2017	2208	No	No	No	No	No	No	No	NA	No	No	No	NA	No	NA	No	NA	No	NA	No	NA	No	NA	No	NA	No	NA	No	NA	NA	NA	No	1
HN	SGB	105	012-023	S1	2017	2210	No	No	No	No	No	No	No	NA	No	No	No	NA	No	NA	No	NA	No	NA	No	NA	No	NA	No	NA	No	NA	No	NA	NA	NA	No	1
HN	SGB	106	012-024	S1	2014	1906	Yes	Yes	No	No	No	No	No	NA	No	Yes	Yes	NA	No	NA	No	NA	No	NA	No	NA	No	NA	No	NA	No	NA	No	NA	NA	NA	No	2
HN	SGB	107	012-025	S1	2014	1906	Yes	Yes	No	No	No	No	No	NA	No	Yes	Yes	NA	No	NA	No	NA	No	NA	No	NA	No	NA	No	NA	No	NA	No	NA	NA	NA	No	2
HN	SGB	108	012-026	S2k	2017	2210	Inconclusive	Yes	No	No	No	No	No	NA	No	No	No	NA	No	NA	No	NA	No	NA	No	NA	No	NA	No	NA	No	NA	No	NA	NA	NA	Yes	1
HN	SGB	109	012-027	S1	2018	2307	No	No	No	No	No	No	No	NA	No	No	No	NA	No	NA	No	NA	No	NA	No	NA	No	NA	No	NA	No	NA	No	NA	NA	NA	No	1
HN	SGB	110	012-028	S1	2018	2307	No	No	No	No	No	No	No	NA	No	No	No	NA	No	NA	No	NA	No	NA	No	NA	No	NA	No	NA	No	NA	No	NA	NA	NA	No	1
HN	SGB	111	012-029	S1	2018	2307	No	No	No	No	No	No	No	NA	No	No	No	NA	No	NA	No	NA	No	NA	No	NA	No	NA	No	NA	No	NA	No	NA	NA	NA	No	1
HN	SGB	112	012-031	S1	2019	2402	No	No	No	No	No	No	No	NA	No	No	No	NA	No	NA	No	NA	No	NA	No	NA	No	NA	No	NA	No	NA	No	NA	NA	NA	No	1
HN	SGB	113	012-032	S1	2017	2212	No	No	No	No	No	No	No	NA	No	No	No	NA	No	NA	No	NA	No	NA	No	NA	No	NA	No	NA	No	NA	No	NA	NA	NA	No	1
HN	SGB	114	012-033	S2k	2017	2212	Yes	Yes	Yes	No	No	Yes	Yes	NA	No	Yes	Yes	NA	Yes	NA	No	NA	No	NA	No	NA	No	NA	No	NA	No	NA	No	NA	NA	NA	No	3
HN	SGB	115	012-034	S2e	2018	2307	Yes	Yes	No	No	No	No	No	NA	No	Yes	No	NA	Yes	NA	No	NA	No	NA	No	NA	No	NA	No	NA	No	NA	No	NA	NA	NA	Yes	2
HN	SGB	116	013-001	S3	2017	2012	Yes	Yes	Yes	No	No	No	Yes	NA	No	Yes	Yes	NA	Yes	NA	No	NA	No	NA	No	NA	No	NA	No	NA	No	NA	No	NA	NA	NA	Yes	3
HN	SGB	117	013-007	S1	2019	2408	Yes	Yes	Yes	No	Yes	No	No	NA	No	Yes	Yes	NA	Yes	NA	No	NA	No	NA	No	NA	No	NA	No	NA	No	NA	No	NA	NA	NA	Yes	3
HN	SGB	118	013-012	S1	2012	1712	Yes	Yes	Yes	No	Yes	No	No	NA	No	Yes	Yes	NA	No	NA	No	NA	No	NA	No	NA	No	NA	No	NA	No	NA	No	NA	NA	NA	No	3
HN	SGB	119	013-017	S2k	2010	1512	Yes	Yes	Yes	No	Yes	No	Yes	NA	No	Yes	Yes	NA	No	NA	Yes	NA	No	NA	No	NA	No	NA	No	NA	No	NA	No	NA	NA	NA	No	3
HN	SGB	120	013-018	S3	2019	2112	Yes	Yes	No	No	No	No	No	NA	No	Yes	No	NA	Yes	NA	No	NA	No	NA	No	NA	No	NA	No	NA	No	NA	No	NA	NA	NA	No	2
HN	SGB	121	013-023	S2k	2019	2405	Yes	Yes	No	No	No	No	No	NA	No	Yes	No	NA	Yes	NA	No	NA	No	NA	No	NA	No	NA	No	NA	No	NA	No	NA	NA	NA	No	2
HN	SGB	122	013-024	S1	2018	2303	No	No	No	No	No	No	No	NA	No	No	No	NA	No	NA	No	NA	No	NA	No	NA	No	NA	No	NA	No	NA	No	NA	NA	NA	No	1
HN	SGB	123	013-027	S2k	2015	2003	Yes	Yes	No	No	No	No	No	NA	No	Yes	Yes	NA	Yes	NA	No	NA	No	NA	No	NA	No	NA	No	NA	No	NA	No	NA	NA	NA	Yes	2
HN	SGB	124	013-029	S1	2015	2008	No	No	No	No	No	No	No	NA	No	No	No	NA	No	NA	No	NA	No	NA	No	NA	No	NA	No	NA	No	NA	No	NA	NA	NA	No	1
HN	SGB	125	013-030	S2k	2020	2412	Yes	Yes	No	No	No	No	No	NA	No	Yes	No	NA	Yes	NA	No	NA	No	NA	No	NA	No	NA	No	NA	No	NA	No	NA	NA	NA	No	2
HN	SGB	126	013-033	S1	2019	2301	Yes	Yes	No	No	No	No	No	NA	No	Yes	Yes	NA	Yes	NA	No	NA	No	NA	No	NA	No	NA	No	NA	No	NA	No	NA	NA	NA	Yes	2
HN	SGB	127	013-039	S1	2016	2103	Inconclusive	Yes	No	No	No	No	No	NA	No	No	No	NA	No	NA	No	NA	No	NA	No	NA	No	NA	No	NA	No	NA	No	NA	NA	NA	No	1
HN	SGB	128	013-043	S1	2016	2106	Yes	Yes	Yes	No	No	No	Yes	NA	No	Yes	No	NA	No	NA	No	NA	No	NA	No	NA	Yes	NA	No	NA	No	NA	No	NA	NA	NA	No	3
HN	SGB	129	013-044	S2k	2016	2010	Yes	Yes	Yes	Yes	No	No	Yes	NA	No	Yes	No	NA	Yes	28000	No	NA	No	NA	No	NA	No	NA	No	NA	No	NA	No	NA	NA	NA	Yes	4
HN	SGB	130	013-048	S2k	2016	2105	Yes	Yes	Yes	No	No	Yes	Yes	NA	No	Yes	Yes	NA	No	NA	No	NA	No	NA	No	NA	No	NA	No	NA	No	NA	No	NA	NA	NA	No	3
HN	SGB	131	013-052	S1	2016	2012	No	No	No	No	No	No	No	NA	No	No	No	NA	No	NA	No	NA	No	NA	No	NA	No	NA	No	NA	No	NA	No	NA	NA	NA	No	1
HN	SGB	132	013-055	S1	2013	1808	No	No	No	No	No	No	No	NA	No	No	No	NA	No	NA	No	NA	No	NA	No	NA	No	NA	No	NA	No	NA	No	NA	NA	NA	No	1
HN	SGB	133	013-059	S1	2017	2112	No	No	No	No	No	No	No	NA	No	No	No	NA	No	NA	No	NA	No	NA	No	NA	No	NA	No	NA	No	NA	No	NA	NA	NA	No	1
HN	SGB	134	013-060	S2k	2020	2303	Yes	Yes	No	No	No	No	No	NA	No	Yes	No	NA	Yes	NA	No	NA	No	NA	No	NA	No	NA	No	NA	No	NA	No	NA	NA	NA	No	2
HN	SGB	135	013-063	S1	2020	2503	Yes	Yes	Yes	Yes	Yes	No	No	NA	No	Yes	Yes	NA	Yes	NA	No	NA	No	NA	No	NA	No	NA	No	NA	No	NA	No	NA	NA	NA	Yes	3
HN	SGB	136	013-064	S1	2014	1905	No	No	No	No	No	No	No	NA	No	No	No	NA	No	NA	No	NA	No	NA	No	NA	No	NA	No	NA	No	NA	No	NA	NA	NA	No	1
HN	SGB	137	013-065	S1	2013	1802	No	No	No	No	No	No	No	NA	No	No	No	NA	No	NA	No	NA	No	NA	No	NA	No	NA	No	NA	No	NA	No	NA	NA	NA	No	1
HN	SGB	138	013-066	S2k	2014	1906	Yes	Yes	Yes	No	No	No	Yes	NA	No	Yes	Yes	NA	Yes	NA	Yes	NA	No	NA	No	NA	No	NA	No	NA	No	NA	No	NA	NA	NA	Yes	3
HN	SGB	139	013-071	S2k	2019	2212	No	No	No	No	No	No	No	NA	No	No	No	NA	No	NA	No	NA	No	NA	No	NA	No	NA	No	NA	No	NA	No	NA	NA	NA	No	1
HN	SGB	140	013-072	S1	2011	1611	Yes	Yes	No	No	No	No	No	NA	No	Yes	No	NA	Yes	NA	No	NA	No	NA	No	NA	No	NA	No	NA	No	NA	No	NA	NA	NA	No	2
HN	SGB	141	013-076	S1	2017	2207	No	No	No	No	No	No	No	NA	No	No	No	NA	No	NA	No	NA	No	NA	No	NA	No	NA	No	NA	No	NA	No	NA	NA	NA	No	1
HN	SGB	142	013-077	S1	2018	2009	No	No	No	No	No	No	No	NA	No	No	No	NA	No	NA	No	NA	No	NA	No	NA	No	NA	No	NA	No	NA	No	NA	NA	NA	No	1
HN	SGB	143	013-083	S1	2020	2312	No	No	No	No	No	No	No	NA	No	No	No	NA	No	NA	No	NA	No	NA	No	NA	No	NA	No	NA	No	NA	No	NA	NA	NA	No	1
HN	SGB	144	013-084	S1	2017	2207	Yes	Yes	No	No	No	No	No	NA	No	Yes	Yes	NA	No	NA	No	NA	No	NA	No	NA	No	NA	No	NA	No	NA	No	NA	NA	NA	No	2
HN	SGB	145	013-085	S3	2014	1910	Yes	Yes	Yes	No	No	No	Yes	NA	No	Yes	No	NA	Yes	NA	No	NA	No	NA	No	NA	No	NA	No	NA	No	NA	No	NA	NA	NA	Yes	3
HN	SGB	146	013-087	S1	2013	1811	Yes	Yes	No	No	No	No	No	NA	No	Yes	Yes	NA	No	NA	No	NA	No	NA	No	NA	No	NA	No	NA	No	NA	No	NA	NA	NA	Yes	2
HN	SGB	147	013-092	S2k	2017	2112	Yes	Yes	No	No	No	No	No	NA	No	Yes	No	NA	Yes	NA	No	NA	No	NA	No	NA	No	NA	No	NA	No	NA	No	NA	NA	NA	No	2
HN	SGB	148	013-094	S2k	2019	2201	Yes	Yes	No	No	No	No	No	NA	No	Yes	No	NA	No	NA	Yes	NA	No	NA	No	NA	No	NA	No	NA	No	NA	No	NA	NA	NA	No	2
HN	SGB	149	015-005	S2e	2013	1807	Yes	Yes	Yes	No	No	No	Yes	NA	No	Yes	Yes	NA	Yes	1500	No	NA	No	NA	No	NA	No	NA	No	NA	No	NA	No	NA	NA	NA	No	3
HN	SGB	150	015-006	S2e	2015	2009	Yes	No	Yes	No	No	No	Yes	NA	No	Yes	Yes	NA	Yes	1500	No	NA	No	NA	No	NA	No	NA	No	NA	No	NA	No	NA	NA	NA	No	3
HN	SGB	151	015-007	S2k	2010	1506	Inconclusive	Yes	No	No	No	No	No	NA	No	No	No	NA	No	NA	No	NA	No	NA	No	NA	No	NA	No	NA	No	NA	No	NA	NA	NA	No	1
HN	SGB	152	015-015	S3	2019	2407	Yes	Yes	Yes	Yes	No	No	Yes	NA	No	Yes	Yes	NA	Yes	18000	No	NA	No	NA	No	NA	No	NA	No	NA	No	NA	No	NA	NA	NA	Yes	4
HN	SGB	153	015-018	S2k	2019	2201	Yes	Yes	Yes	No	No	No	Yes	NA	No	Yes	No	NA	Yes	5000	No	NA	No	NA	No	NA	No	NA	No	NA	No	NA	No	NA	NA	NA	No	3
HN	SGB	154	015-023	S1	2012	1705	No	No	No	No	No	No	No	NA	No	No	No	NA	No	NA	No	NA	No	NA	No	NA	No	NA	No	NA	No	NA	No	NA	NA	NA	No	1
HN	SGB	155	015-025	S2k	2019	2201	Yes	Yes	Yes	Yes	No	Yes	Yes	NA	No	Yes	No	NA	Yes	5000	No	NA	No	NA	No	NA	No	NA	No	NA	No	NA	No	NA	NA	NA	No	3
HN	SGB	156	015-027OL	S3	2017	2012	Yes	Yes	No	No	No	No	No	NA	No	Yes	No	NA	No	NA	No	NA	Yes	NA	Yes	NA	No	NA	No	NA	No	NA	No	NA	NA	NA	No	2
HN	SGB	157	015-045	S2k	2013	1808	Yes	Yes	No	No	No	No	No	NA	No	Yes	No	NA	Yes	NA	No	NA	No	NA	No	NA	No	NA	No	NA	No	NA	No	NA	NA	NA	No	2
HN	SGB	158	015-050	S2k	2018	2101	Yes	Yes	Yes	No	No	No	Yes	NA	No	Yes	No	NA	Yes	3000	No	NA	No	NA	No	NA	No	NA	No	NA	No	NA	No	NA	NA	NA	No	3
HN	SGB	159	015-052	S2k	2020	2303	Yes	Yes	Yes	Yes	No	No	Yes	NA	No	Yes	No	NA	Yes	5000	No	NA	No	NA	No	NA	No	NA	No	NA	No	NA	No	NA	NA	NA	Yes	4
HN	SGB	160	015-059	S2k	2015	2010	Yes	Yes	Yes	Yes	No	No	Yes	NA	No	Yes	No	NA	Yes	4000	No	NA	No	NA	No	NA	No	NA	No	NA	No	NA	No	NA	NA	NA	No	3
HN	SGB	161	015-062	S3	2020	2412	Yes	Yes	Yes	Yes	No	No	Yes	NA	Yes	Yes	Yes	NA	Yes	NA	No	NA	No	NA	No	NA	No	NA	No	NA	No	NA	No	NA	NA	NA	Yes	3
HN	SGB	162	015-063	S2k	2016	1903	Yes	Yes	Yes	Yes	No	No	Yes	NA	No	Yes	No	NA	Yes	2500	No	NA	No	NA	No	NA	No	NA	No	NA	No	NA	No	NA	NA	NA	Yes	4
HN	SGB	163	015-065	S1	2014	1902	No	No	No	No	No	No	No	NA	No	No	No	NA	No	NA	No	NA	No	NA	No	NA	No	NA	No	NA	No	NA	No	NA	NA	NA	No	1
HN	SGB	164	015-071	S3	2013	1802	Yes	Yes	Yes	Yes	Yes	No	No	NA	No	Yes	No	NA	No	NA	No	NA	No	NA	No	NA	Yes	NA	No	NA	No	NA	No	NA	NA	NA	No	3
HN	SGB	165	015-074	S2k	2018	2111	Yes	Yes	Yes	Yes	No	No	Yes	NA	No	Yes	No	NA	Yes	3000	No	NA	No	NA	No	NA	No	NA	No	NA	No	NA	No	NA	NA	NA	No	3
HN	SGB	166	015-077	S1	2015	1902	No	No	No	No	No	No	No	NA	No	No	No	NA	No	NA	No	NA	No	NA	No	NA	No	NA	No	NA	No	NA	No	NA	NA	NA	No	1
HN	SGB	167	015-079	S1	2014	1910	Yes	Yes	No	No	No	No	No	NA	No	Yes	Yes	NA	No	NA	No	NA	No	NA	No	NA	No	NA	No	NA	No	NA	No	NA	NA	NA	No	2
HN	SGB	168	015-080	S2k	2017	2004	Yes	Yes	Yes	Yes	No	No	Yes	NA	No	Yes	No	NA	Yes	2500	No	NA	No	NA	No	NA	No	NA	No	NA	No	NA	No	NA	NA	NA	No	3
HN	SGB	169	015-081	S3	2019	2409	Yes	Yes	Yes	Yes	No	No	Yes	NA	No	Yes	No	NA	Yes	5000	Yes	20000	No	NA	No	NA	No	NA	No	NA	No	NA	No	NA	NA	NA	Yes	4
HN	SGB	170	015-082	S2k	2017	2010	Yes	Yes	Yes	Yes	No	No	Yes	NA	No	Yes	No	NA	Yes	10000	No	NA	No	NA	No	NA	No	NA	No	NA	No	NA	No	NA	NA	NA	No	3
HN	SGB	171	015-084	S3	2020	2306	Yes	Yes	No	No	No	No	No	NA	No	Yes	No	NA	Yes	NA	No	NA	No	NA	No	NA	Yes	NA	No	NA	No	NA	No	NA	NA	NA	Yes	2
HN	SGB	172	015-085	S2k	2019	2201	Yes	Yes	Yes	No	No	No	Yes	NA	No	Yes	No	NA	Yes	5000	No	NA	No	NA	No	NA	No	NA	No	NA	No	NA	No	NA	NA	NA	Yes	4
HN	SGB	173	015-087	S2e	2020	2504	Yes	Yes	No	No	No	No	No	NA	No	Yes	No	NA	Yes	NA	Yes	NA	No	NA	No	NA	No	NA	No	NA	No	NA	No	NA	NA	NA	Yes	2
HN	SGB	174	015-092	S1	2020	2103	No	No	No	No	No	No	No	NA	No	No	No	NA	No	NA	No	NA	No	NA	No	NA	No	NA	No	NA	No	NA	No	NA	NA	NA	No	1
HN	SGB	175	016-001	S2k	2015	2011	No	No	No	No	No	No	No	NA	No	No	No	NA	No	NA	No	NA	No	NA	No	NA	No	NA	No	NA	No	NA	No	NA	NA	NA	No	1
HN	SGB	176	016-003	S2k	2014	1902	Yes	Yes	Yes	No	No	No	Yes	NA	No	Yes	Yes	NA	Yes	NA	No	NA	Yes	NA	No	NA	No	NA	No	NA	No	NA	No	NA	NA	NA	No	3
HN	SGB	177	017-004	S2k	2018	2310	Yes	Yes	Yes	No	No	No	Yes	NA	No	Yes	No	NA	Yes	NA	No	NA	No	NA	No	NA	No	NA	No	NA	No	NA	No	NA	NA	NA	No	3
HN	SGB	178	017-006	S1	2014	1906	Yes	Yes	Yes	No	No	No	Yes	NA	No	Yes	Yes	NA	Yes	NA	No	NA	No	NA	No	NA	No	NA	No	NA	No	NA	No	NA	NA	NA	No	3
HN	SGB	179	017-010	S1	2014	1901	Yes	Yes	Yes	No	No	No	Yes	NA	No	Yes	Yes	NA	Yes	NA	No	NA	No	NA	No	NA	No	NA	No	NA	No	NA	No	NA	NA	NA	No	3
HN	SGB	180	017-024	S2k	2015	1912	Yes	Yes	Yes	No	No	No	Yes	NA	No	Yes	Yes	NA	Yes	NA	No	NA	No	NA	No	NA	No	NA	No	NA	No	NA	No	NA	NA	NA	No	3
HN	SGB	181	017-025	S2k	2019	2411	Yes	Yes	Yes	No	No	No	Yes	NA	No	Yes	No	NA	Yes	NA	No	NA	Yes	NA	No	NA	No	NA	No	NA	No	NA	No	NA	NA	NA	Yes	3
HN	SGB	182	017-050	S2k	2016	2110	Yes	Yes	Yes	No	No	No	Yes	NA	No	Yes	Yes	NA	Yes	NA	No	NA	No	NA	No	NA	No	NA	No	NA	No	NA	No	NA	NA	NA	Yes	3
HN	SGB	183	017-060	S1	2015	2006	No	No	No	No	No	No	No	NA	No	No	No	NA	No	NA	No	NA	No	NA	No	NA	No	NA	No	NA	No	NA	No	NA	NA	NA	No	1
HN	SGB	184	017-061	S1	2015	2007	No	No	No	No	No	No	No	NA	No	No	No	NA	No	NA	No	NA	No	NA	No	NA	No	NA	No	NA	No	NA	No	NA	NA	NA	No	1
HN	SGB	185	017-064	S3	2015	2002	Yes	Yes	Yes	No	No	No	Yes	NA	No	Yes	Yes	NA	Yes	NA	No	NA	Yes	NA	No	NA	No	NA	No	NA	No	NA	No	NA	NA	NA	Yes	3
HN	SGB	186	017-066	S2k	2019	2407	Yes	Yes	Yes	No	No	No	Yes	NA	No	Yes	No	NA	Yes	NA	No	NA	No	NA	No	NA	No	NA	No	NA	No	NA	No	NA	NA	NA	Yes	3
HN	SGB	187	017-068	S3	2019	2401	Yes	Yes	No	No	No	No	No	NA	No	Yes	No	NA	Yes	NA	No	NA	No	NA	No	NA	No	NA	No	NA	No	NA	No	NA	NA	NA	No	2
HN	SGB	188	017-069	S2e	2015	2009	Yes	Yes	No	No	No	No	No	NA	No	Yes	Yes	NA	No	NA	No	NA	No	NA	No	NA	No	NA	No	NA	No	NA	No	NA	NA	NA	No	2
HN	SGB	189	017-070	S2k	2016	2101	Yes	Yes	No	No	No	No	No	NA	No	Yes	Yes	NA	Yes	NA	No	NA	No	NA	No	NA	No	NA	No	NA	No	NA	No	NA	NA	NA	Yes	2
HN	SGB	190	017-071	S2k	2012	1705	Yes	Yes	No	No	No	No	No	NA	No	Yes	No	NA	Yes	NA	No	NA	No	NA	No	NA	No	NA	No	NA	No	NA	No	NA	NA	NA	No	2
HN	SGB	191	017-073	S2k	2017	2212	Yes	Yes	Yes	No	No	No	Yes	NA	No	Yes	No	NA	Yes	NA	No	NA	No	NA	No	NA	No	NA	No	NA	No	NA	No	NA	NA	NA	No	3
HN	SGB	192	017-074	S1	2014	1906	Yes	Yes	Yes	No	No	No	Yes	NA	No	Yes	Yes	NA	Yes	NA	No	NA	No	NA	No	NA	No	NA	No	NA	No	NA	No	NA	NA	NA	No	3
HN	SGB	193	017-075	S2k	2018	2309	No	No	No	No	No	No	No	NA	No	No	No	NA	No	NA	No	NA	No	NA	No	NA	No	NA	No	NA	No	NA	No	NA	NA	NA	No	1
HN	SGB	194	017-076OL	S3	2019	2401	Yes	Yes	Yes	Yes	No	Yes	Yes	NA	No	Yes	Yes	NA	No	NA	Yes	NA	No	NA	Yes	NA	No	NA	No	NA	No	NA	No	NA	NA	NA	Yes	3
HN	SGB	195	017-080	S1	2020	2106	No	No	No	No	No	No	No	NA	No	No	No	NA	No	NA	No	NA	No	NA	No	NA	No	NA	No	NA	No	NA	No	NA	NA	NA	No	1
HN	SGB	196	018-029OL	S3	2018	2306	Yes	Yes	Yes	Yes	Yes	Yes	Yes	NA	No	Yes	Yes	NA	No	NA	No	NA	No	NA	Yes	NA	No	NA	No	NA	No	NA	No	NA	NA	NA	Yes	3
HN	SGB	197	018-032OL	S3	2018	2103	Yes	Yes	Yes	Yes	Yes	No	Yes	NA	No	Yes	No	NA	No	NA	No	NA	No	NA	Yes	NA	No	NA	No	NA	No	NA	No	NA	NA	NA	No	3
HN	SGB	198	018-033OL	S3	2020	2506	Yes	Yes	No	No	No	No	No	NA	No	Yes	No	NA	No	NA	No	NA	No	NA	Yes	NA	No	NA	No	NA	No	NA	No	NA	NA	NA	No	2
HN	SGB	199	018-037	S1	2020	2105	No	No	No	No	No	No	No	NA	No	No	No	NA	No	NA	No	NA	No	NA	No	NA	No	NA	No	NA	No	NA	No	NA	NA	NA	No	1
HN	SGB	200	019-013	S3	2019	2401	Yes	Yes	Yes	Yes	No	No	Yes	NA	No	Yes	Yes	NA	Yes	NA	No	NA	No	NA	No	NA	No	NA	No	NA	No	NA	No	NA	NA	NA	Yes	3
HN	SGB	201	020-003	S2k	2019	2312	Yes	Yes	Yes	No	No	No	Yes	NA	No	Yes	Yes	NA	Yes	NA	No	NA	No	NA	No	NA	No	NA	No	NA	No	NA	No	NA	NA	NA	No	3
HN	SGB	202	020-004	S3	2015	2007	Yes	Yes	Yes	No	No	No	Yes	NA	No	Yes	Yes	NA	Yes	NA	Yes	NA	No	NA	No	NA	No	NA	Yes	NA	No	NA	No	NA	NA	NA	Yes	3
HN	SGB	203	020-005	S3	2014	1901	Yes	Yes	Yes	No	No	No	Yes	NA	No	Yes	Yes	NA	Yes	NA	Yes	NA	No	NA	No	NA	No	NA	No	NA	No	NA	No	NA	NA	NA	No	3
HN	SGB	204	020-006	S2k	2018	2112	Yes	Yes	Yes	No	No	No	Yes	NA	No	Yes	Yes	NA	Yes	NA	No	NA	No	NA	No	NA	No	NA	No	NA	No	NA	No	NA	NA	NA	No	3
HN	SGB	205	020-007OL	S3	2018	2212	Yes	Yes	Yes	Yes	No	Yes	Yes	NA	No	Yes	No	NA	No	NA	No	NA	No	NA	Yes	NA	No	NA	No	NA	No	NA	No	NA	NA	NA	Yes	3
HN	SGB	206	020-008	S2k	2017	2006	Yes	Yes	Yes	No	No	No	Yes	NA	No	Yes	No	NA	Yes	NA	No	NA	No	NA	No	NA	No	NA	No	NA	No	NA	No	NA	NA	NA	No	3
HN	SGB	207	020-009	S2k	2017	2012	Yes	Yes	Yes	No	No	No	Yes	NA	No	Yes	Yes	NA	Yes	NA	No	NA	No	NA	No	NA	No	NA	No	NA	No	NA	No	NA	NA	NA	No	3
HN	SGB	208	020-010	S2k	2016	2106	Yes	Yes	Yes	No	No	No	Yes	NA	No	Yes	No	NA	Yes	NA	No	NA	No	NA	No	NA	No	NA	No	NA	No	NA	No	NA	NA	NA	Yes	3
HN	SGB	209	020-013	S3	2017	2112	Yes	Yes	Yes	Yes	Yes	No	Yes	NA	Yes	Yes	Yes	NA	Yes	NA	Yes	NA	No	NA	No	NA	No	NA	No	NA	No	NA	No	NA	NA	NA	Yes	3
HN	SGB	210	020-015	S2k	2019	2408	Yes	Yes	Yes	Yes	Yes	No	Yes	NA	Yes	Yes	Yes	NA	Yes	NA	Yes	NA	No	NA	No	NA	No	NA	No	NA	No	NA	No	NA	NA	NA	Yes	3
HN	SGB	211	020-016	S2k	2019	2412	Yes	Yes	Yes	Yes	No	Yes	Yes	NA	No	Yes	Yes	NA	Yes	NA	No	NA	No	NA	No	NA	No	NA	No	NA	No	NA	No	NA	NA	NA	Yes	3
HN	SGB	212	020-017	S2k	2015	2005	Yes	Yes	Yes	No	Yes	No	Yes	NA	No	Yes	Yes	NA	Yes	NA	Yes	NA	No	NA	No	NA	No	NA	No	NA	No	NA	No	NA	NA	NA	No	3
HN	SGB	213	020-018	S3	2017	2206	Yes	Yes	Yes	Yes	Yes	Yes	No	NA	No	Yes	No	NA	Yes	NA	Yes	NA	No	NA	No	NA	No	NA	No	NA	No	NA	No	NA	NA	NA	No	3
HN	SGB	214	020-019	S2k	2017	2106	Yes	Yes	Yes	Yes	No	No	No	NA	No	Yes	No	NA	Yes	52000	Yes	20000	No	NA	No	NA	No	NA	No	NA	No	NA	No	NA	NA	NA	No	3
HN	SGB	215	020-020	S3	2015	2012	Yes	Yes	Yes	No	No	No	Yes	NA	No	Yes	Yes	NA	Yes	NA	Yes	NA	No	NA	No	NA	No	NA	No	NA	No	NA	No	NA	NA	NA	No	3
HN	SGB	216	021-001	S2k	2016	2007	Yes	Yes	No	No	No	No	No	NA	No	Yes	No	NA	Yes	NA	No	NA	No	NA	No	NA	No	NA	No	NA	No	NA	No	NA	NA	NA	No	2
HN	SGB	217	021-003	S3	2012	1708	Yes	Yes	Yes	No	No	No	Yes	NA	No	Yes	Yes	NA	Yes	NA	No	NA	No	NA	No	NA	No	NA	No	NA	No	NA	No	NA	NA	NA	No	3
HN	SGB	218	021-004	S3	2014	1812	Yes	Yes	Yes	No	No	Yes	Yes	NA	No	Yes	Yes	NA	Yes	7570.24	No	NA	No	NA	No	NA	No	NA	No	NA	No	NA	No	NA	NA	NA	No	3
HN	SGB	219	021-007OL	S3	2017	2211	Yes	Yes	No	No	No	No	No	NA	No	Yes	Yes	NA	No	NA	No	NA	No	NA	Yes	NA	No	NA	No	NA	No	NA	No	NA	NA	NA	Yes	2
HN	SGB	220	021-008	S3	2017	2211	Yes	Yes	No	No	No	No	No	NA	No	Yes	No	NA	Yes	NA	No	NA	No	NA	No	NA	No	NA	No	NA	No	NA	No	NA	NA	NA	No	2
HN	SGB	221	021-009	S3	2018	2205	Yes	Yes	Yes	Yes	No	Yes	No	NA	No	Yes	Yes	NA	Yes	NA	No	NA	No	NA	No	NA	No	NA	No	NA	No	NA	No	NA	NA	NA	No	3
HN	SGB	222	021-011	S3	2011	1601	Yes	Yes	Yes	No	No	No	Yes	NA	No	Yes	Yes	NA	Yes	NA	Yes	NA	No	NA	No	NA	No	NA	No	NA	No	NA	No	NA	NA	NA	No	3
HN	SGB	223	021-012	S3	2017	2212	Yes	Yes	Yes	No	No	Yes	Yes	NA	No	Yes	Yes	NA	Yes	NA	No	NA	No	NA	No	NA	No	NA	No	NA	No	NA	No	NA	NA	NA	No	3
HN	SGB	224	021-013	S2k	2014	1905	Yes	Yes	No	No	No	No	No	NA	No	Yes	No	NA	Yes	NA	No	NA	No	NA	No	NA	No	NA	No	NA	No	NA	No	NA	NA	NA	No	2
HN	SGB	225	021-014	S3	2015	2005	Yes	Yes	Yes	No	Yes	Yes	Yes	NA	No	Yes	Yes	NA	Yes	NA	No	NA	No	NA	No	NA	No	NA	No	NA	No	NA	No	NA	NA	NA	Yes	3
HN	SGB	226	021-016	S3	2010	1512	Yes	Yes	Yes	No	Yes	No	Yes	NA	No	Yes	Yes	NA	Yes	NA	No	NA	No	NA	No	NA	No	NA	No	NA	No	NA	No	NA	NA	NA	Yes	3
HN	SGB	227	021-017	S2k	2018	2311	Yes	Yes	No	No	No	No	No	NA	No	Yes	Yes	NA	Yes	NA	No	NA	No	NA	No	NA	No	NA	No	NA	No	NA	No	NA	NA	NA	No	2
HN	SGB	228	021-018	S3	2010	1509	Yes	Yes	Yes	No	Yes	No	Yes	NA	No	Yes	Yes	NA	Yes	NA	No	NA	No	NA	No	NA	No	NA	No	NA	No	NA	No	NA	NA	NA	Yes	3
HN	SGB	229	021-019	S2k	2013	1802	Yes	Yes	No	No	No	No	No	NA	No	Yes	No	NA	Yes	NA	No	NA	No	NA	No	NA	No	NA	No	NA	No	NA	No	NA	NA	NA	Yes	2
HN	SGB	230	021-020	S2k	2013	1812	Yes	Yes	No	No	No	No	No	NA	No	Yes	Yes	NA	Yes	NA	No	NA	No	NA	No	NA	No	NA	No	NA	No	NA	No	NA	NA	NA	Yes	2
HN	SGB	231	021-021	S2k	2014	1904	Yes	Yes	No	No	No	No	No	NA	No	Yes	No	NA	Yes	NA	No	NA	No	NA	No	NA	No	NA	No	NA	No	NA	No	NA	NA	NA	No	2
HN	SGB	232	021-022	S2k	2015	2007	Yes	Yes	No	No	No	No	No	NA	No	Yes	No	NA	Yes	NA	No	NA	No	NA	No	NA	No	NA	No	NA	No	NA	No	NA	NA	NA	No	2
HN	SGB	233	021-023OL	S3	2018	2310	Yes	Yes	Yes	Yes	No	Yes	Yes	NA	No	Yes	Yes	NA	No	NA	No	NA	No	NA	Yes	NA	No	NA	No	NA	No	NA	No	NA	NA	NA	Yes	3
HN	SGB	234	021-024	S2k	2015	2001	No	No	No	No	No	No	No	NA	No	No	No	NA	No	NA	No	NA	No	NA	No	NA	No	NA	No	NA	No	NA	No	NA	NA	NA	No	1
HN	SGB	235	021-025	S2k	2015	2002	Yes	Yes	No	No	No	No	No	NA	No	Yes	No	NA	Yes	NA	No	NA	No	NA	No	NA	No	NA	No	NA	No	NA	No	NA	NA	NA	No	2
HN	SGB	236	021-026	S2k	2018	2303	Yes	Yes	No	No	No	No	No	NA	No	Yes	No	NA	Yes	NA	No	NA	No	NA	No	NA	No	NA	No	NA	No	NA	No	NA	NA	NA	No	2
HN	SGB	237	021-027	S2k	2017	2202	Yes	Yes	No	No	No	No	No	NA	No	Yes	No	NA	Yes	NA	No	NA	No	NA	No	NA	No	NA	No	NA	No	NA	No	NA	NA	NA	No	2
HN	SGB	238	021-028	S2k	2017	2205	Yes	Yes	No	No	No	No	No	NA	No	Yes	No	NA	Yes	NA	No	NA	No	NA	No	NA	No	NA	No	NA	No	NA	No	NA	NA	NA	No	2
HN	SGB	239	022-004	S1	2015	1905	No	No	No	No	No	No	No	NA	No	No	No	NA	No	NA	No	NA	No	NA	No	NA	No	NA	No	NA	No	NA	No	NA	NA	NA	No	1
HN	SGB	240	022-007	S1	2017	2212	No	No	No	No	No	No	No	NA	No	No	No	NA	No	NA	No	NA	No	NA	No	NA	No	NA	No	NA	No	NA	No	NA	NA	NA	No	1
HN	SGB	241	022-008	S3	2019	2403	Inconclusive	Yes	No	No	No	No	No	NA	No	No	No	NA	No	NA	No	NA	No	NA	No	NA	No	NA	No	NA	No	NA	No	NA	NA	NA	No	1
HN	SGB	242	022-014	S1	2016	2101	No	No	No	No	No	No	No	NA	No	No	No	NA	No	NA	No	NA	No	NA	No	NA	No	NA	No	NA	No	NA	No	NA	NA	NA	No	1
HN	SGB	243	022-016	S1	2013	1808	No	No	No	No	No	No	No	NA	No	No	No	NA	No	NA	No	NA	No	NA	No	NA	No	NA	No	NA	No	NA	No	NA	NA	NA	No	1
HN	SGB	244	022-017	S3	2011	1605	Yes	Yes	Yes	No	No	No	Yes	NA	No	Yes	No	NA	Yes	NA	No	NA	Yes	NA	No	NA	No	NA	No	NA	No	NA	No	NA	Conference surpluses	NA	No	3
HN	SGB	245	022-020	S2k	2017	2204	Inconclusive	Yes	No	No	No	No	No	NA	No	No	No	NA	No	NA	No	NA	No	NA	No	NA	No	NA	No	NA	No	NA	No	NA	NA	NA	No	1
HN	SGB	246	022-021	S1	2014	1904	No	No	No	No	No	No	No	NA	No	No	No	NA	No	NA	No	NA	No	NA	No	NA	No	NA	No	NA	No	NA	No	NA	NA	NA	No	1
HN	SGB	247	022-022	S3	2014	1910	Inconclusive	Yes	No	No	No	No	No	NA	No	No	No	NA	No	NA	No	NA	No	NA	No	NA	No	NA	No	NA	No	NA	No	NA	NA	NA	No	1
HN	SGB	248	022-025	S3	2016	2101	Yes	Yes	Yes	Yes	Yes	Yes	Yes	Design buero	Yes	Yes	No	NA	Yes	NA	Yes	NA	Yes	NA	No	NA	Yes	NA	No	NA	No	NA	No	NA	NA	NA	No	3
HN	SGB	249	022-027	S1	2015	2003	No	No	No	No	No	No	No	NA	No	No	No	NA	No	NA	No	NA	No	NA	No	NA	No	NA	No	NA	No	NA	No	NA	NA	NA	No	1
HN	SGB	250	022-028	S2k	2019	2408	Yes	Yes	Yes	No	No	Yes	Yes	NA	No	Yes	No	NA	Yes	5000	No	NA	No	NA	No	NA	No	NA	No	NA	No	NA	No	NA	NA	NA	Yes	4
HN	SGB	251	023-001	S2k	2017	2211	Yes	Yes	Yes	No	No	No	Yes	NA	No	Yes	Yes	NA	Yes	NA	No	NA	No	NA	No	NA	No	NA	No	NA	No	NA	No	NA	NA	NA	Yes	3
HN	SGB	252	023-002	S2k	2017	2209	Yes	Yes	Yes	No	No	No	Yes	NA	No	Yes	Yes	NA	Yes	NA	No	NA	No	NA	No	NA	No	NA	No	NA	No	NA	No	NA	NA	NA	Yes	3
HN	SGB	253	023-003	S2k	2014	1906	Yes	Yes	Yes	No	No	No	Yes	NA	No	Yes	Yes	NA	Yes	NA	Yes	NA	No	NA	No	NA	No	NA	No	NA	No	NA	No	NA	NA	NA	Yes	3
HN	SGB	254	023-004	S2k	2020	2502	Yes	Yes	Yes	No	No	No	Yes	NA	No	Yes	Yes	NA	Yes	NA	No	NA	No	NA	No	NA	No	NA	No	NA	No	NA	No	NA	NA	NA	Yes	3
HN	SGB	255	023-006	S2k	2015	2010	Yes	Yes	Yes	No	No	No	Yes	NA	No	Yes	Yes	NA	Yes	NA	Yes	NA	No	NA	No	NA	No	NA	No	NA	No	NA	No	NA	NA	NA	Yes	3
HN	SGB	256	023-007	S2k	2018	2309	Yes	Yes	Yes	No	No	No	Yes	NA	No	Yes	Yes	NA	Yes	NA	No	NA	No	NA	No	NA	No	NA	No	NA	No	NA	No	NA	NA	NA	Yes	3
HN	SGB	257	023-009	S2k	2018	2311	Yes	Yes	Yes	No	No	No	Yes	NA	No	Yes	Yes	NA	Yes	NA	No	NA	No	NA	No	NA	No	NA	No	NA	No	NA	No	NA	NA	NA	Yes	3
HN	SGB	258	023-010	S2k	2018	2305	Yes	Yes	Yes	No	No	No	Yes	NA	No	Yes	Yes	NA	Yes	NA	No	NA	No	NA	No	NA	No	NA	No	NA	No	NA	No	NA	NA	NA	Yes	3
HN	SGB	259	023-011	S2k	2013	1808	Yes	Yes	Yes	No	No	No	Yes	NA	No	Yes	Yes	NA	Yes	NA	Yes	NA	No	NA	No	NA	No	NA	No	NA	No	NA	No	NA	NA	NA	Yes	3
HN	SGB	260	023-012	S2k	2019	2411	Yes	Yes	Yes	No	No	No	Yes	NA	No	Yes	Yes	NA	Yes	NA	No	NA	No	NA	No	NA	No	NA	No	NA	No	NA	No	NA	NA	NA	Yes	3
HN	SGB	261	023-013	S2k	2019	2411	Yes	Yes	Yes	No	No	No	Yes	NA	No	Yes	Yes	NA	Yes	NA	No	NA	No	NA	No	NA	No	NA	No	NA	No	NA	No	NA	NA	NA	Yes	3
HN	SGB	262	023-017	S2k	2013	1808	Yes	Yes	Yes	No	No	No	Yes	NA	No	Yes	Yes	NA	Yes	NA	Yes	NA	No	NA	No	NA	No	NA	No	NA	No	NA	No	NA	NA	NA	Yes	3
HN	SGB	263	023-019	S2k	2015	2006	Yes	Yes	Yes	No	No	No	Yes	NA	No	Yes	Yes	NA	Yes	NA	Yes	NA	No	NA	No	NA	No	NA	No	NA	No	NA	No	NA	NA	NA	Yes	3
HN	SGB	264	023-022	S2k	2013	1808	Yes	Yes	Yes	No	No	No	Yes	NA	No	Yes	Yes	NA	Yes	NA	No	NA	No	NA	No	NA	No	NA	No	NA	No	NA	No	NA	NA	NA	Yes	3
HN	SGB	265	023-023	S2k	2019	2409	Yes	Yes	Yes	No	No	No	Yes	NA	No	Yes	Yes	NA	Yes	NA	No	NA	No	NA	No	NA	No	NA	No	NA	No	NA	No	NA	NA	NA	Yes	3
HN	SGB	266	023-024	S2k	2014	1812	Yes	Yes	Yes	No	No	No	Yes	NA	No	Yes	Yes	NA	Yes	NA	Yes	NA	No	NA	No	NA	No	NA	No	NA	No	NA	No	NA	NA	NA	Yes	3
HN	SGB	267	023-028	S2k	2019	2411	Yes	Yes	Yes	No	No	No	Yes	NA	No	Yes	Yes	NA	Yes	NA	No	NA	No	NA	No	NA	No	NA	No	NA	No	NA	No	NA	NA	NA	Yes	3
HN	SGB	268	023-031	S2k	2017	2211	Yes	Yes	Yes	No	No	No	Yes	NA	No	Yes	Yes	NA	Yes	NA	No	NA	No	NA	No	NA	No	NA	No	NA	No	NA	No	NA	NA	NA	Yes	3
HN	SGB	269	023-034	S2k	2013	1808	Yes	Yes	Yes	No	No	No	Yes	NA	No	Yes	Yes	NA	Yes	NA	Yes	NA	No	NA	No	NA	No	NA	No	NA	No	NA	No	NA	NA	NA	Yes	3
HN	SGB	270	023-035	S2k	2018	2309	Yes	Yes	Yes	No	No	No	Yes	NA	No	Yes	Yes	NA	Yes	NA	No	NA	No	NA	No	NA	No	NA	No	NA	No	NA	No	NA	NA	NA	Yes	3
HN	SGB	271	023-036	S2k	2017	2211	Yes	Yes	Yes	No	No	No	Yes	NA	No	Yes	Yes	NA	Yes	NA	No	NA	No	NA	No	NA	No	NA	No	NA	No	NA	No	NA	NA	NA	Yes	3
HN	SGB	272	023-038	S2k	2015	2009	Yes	Yes	Yes	No	No	No	Yes	NA	No	Yes	Yes	NA	Yes	NA	Yes	NA	No	NA	No	NA	No	NA	No	NA	No	NA	No	NA	NA	NA	Yes	3
HN	SGB	273	023-039	S2k	2013	1808	Yes	Yes	Yes	No	No	No	Yes	NA	No	Yes	Yes	NA	Yes	NA	Yes	NA	No	NA	No	NA	No	NA	No	NA	No	NA	No	NA	NA	NA	Yes	3
HN	SGB	274	023-041	S2k	2014	1812	Yes	Yes	Yes	No	No	No	Yes	NA	No	Yes	Yes	NA	Yes	NA	Yes	NA	No	NA	No	NA	No	NA	No	NA	No	NA	No	NA	NA	NA	Yes	3
HN	SGB	275	023-043	S2k	2013	1811	Yes	Yes	Yes	No	No	No	Yes	NA	No	Yes	Yes	NA	Yes	NA	Yes	NA	No	NA	No	NA	No	NA	No	NA	No	NA	No	NA	NA	NA	Yes	3
HN	SGB	276	023-046	S2k	2019	2411	Yes	Yes	Yes	No	No	No	Yes	NA	No	Yes	Yes	NA	Yes	NA	No	NA	No	NA	No	NA	No	NA	No	NA	No	NA	No	NA	NA	NA	Yes	3
HN	SGB	277	024-002	S1	2019	2404	No	No	No	No	No	No	No	NA	No	No	No	NA	No	NA	No	NA	No	NA	No	NA	No	NA	No	NA	No	NA	No	NA	NA	NA	No	1
HN	SGB	278	024-003	S2k	2015	2005	No	No	No	No	No	No	No	NA	No	No	No	NA	No	NA	No	NA	No	NA	No	NA	No	NA	No	NA	No	NA	No	NA	NA	NA	No	1
HN	SGB	279	024-005	S2k	2012	1709	No	No	No	No	No	No	No	NA	No	No	No	NA	No	NA	No	NA	No	NA	No	NA	No	NA	No	NA	No	NA	No	NA	NA	NA	No	1
HN	SGB	280	024-006	S2k	2017	2101	No	No	No	No	No	No	No	NA	No	No	No	NA	No	NA	No	NA	No	NA	No	NA	No	NA	No	NA	No	NA	No	NA	NA	NA	No	1
HN	SGB	281	024-007	S2k	2015	1912	Yes	Yes	No	No	No	No	No	NA	No	Yes	Yes	NA	No	NA	No	NA	No	NA	No	NA	No	NA	No	NA	No	NA	No	NA	NA	NA	No	2
HN	SGB	282	024-008	S2k	2018	2301	No	No	No	No	No	No	No	NA	No	No	No	NA	No	NA	No	NA	No	NA	No	NA	No	NA	No	NA	No	NA	No	NA	NA	NA	No	1
HN	SGB	283	024-009	S2k	2017	2210	No	No	No	No	No	No	No	NA	No	No	No	NA	No	NA	No	NA	No	NA	No	NA	No	NA	No	NA	No	NA	No	NA	NA	NA	No	1
HN	SGB	284	024-011	S2k	2012	1708	No	No	No	No	No	No	No	NA	No	No	No	NA	No	NA	No	NA	No	NA	No	NA	No	NA	No	NA	No	NA	No	NA	NA	NA	No	1
HN	SGB	285	024-012	S2k	2019	2401	No	No	No	No	No	No	No	NA	No	No	No	NA	No	NA	No	NA	No	NA	No	NA	No	NA	No	NA	No	NA	No	NA	NA	NA	No	1
HN	SGB	286	024-013	S2k	2020	2402	Inconclusive	Yes	No	No	No	No	No	NA	No	No	No	NA	No	NA	No	NA	No	NA	No	NA	No	NA	No	NA	No	NA	No	NA	NA	NA	No	1
HN	SGB	287	024-015	S2k	2011	1608	No	No	No	No	No	No	No	NA	No	No	No	NA	No	NA	No	NA	No	NA	No	NA	No	NA	No	NA	No	NA	No	NA	NA	NA	No	1
HN	SGB	288	024-017	S2k	2011	1606	No	No	No	No	No	No	No	NA	No	No	No	NA	No	NA	No	NA	No	NA	No	NA	No	NA	No	NA	No	NA	No	NA	NA	NA	No	1
HN	SGB	289	024-018	S2k	2011	1602	No	No	No	No	No	No	No	NA	No	No	No	NA	No	NA	No	NA	No	NA	No	NA	No	NA	No	NA	No	NA	No	NA	NA	NA	No	1
HN	SGB	290	024-019	S2k	2020	2504	Yes	Yes	No	No	No	No	No	NA	No	Yes	Yes	NA	No	NA	No	NA	No	NA	No	NA	No	NA	No	NA	No	NA	No	NA	NA	NA	No	2
HN	SGB	291	024-020	S2k	2016	2103	No	No	No	No	No	No	No	NA	No	No	No	NA	No	NA	No	NA	No	NA	No	NA	No	NA	No	NA	No	NA	No	NA	NA	NA	No	1
HN	SGB	292	024-021	S2k	2017	2101	No	No	No	No	No	No	No	NA	No	No	No	NA	No	NA	No	NA	No	NA	No	NA	No	NA	No	NA	No	NA	No	NA	NA	NA	No	1
HN	SGB	293	024-022	S2k	2016	2103	No	No	No	No	No	No	No	NA	No	No	No	NA	No	NA	No	NA	No	NA	No	NA	No	NA	No	NA	No	NA	No	NA	NA	NA	No	1
HN	SGB	294	024-023	S2k	2013	1806	No	No	No	No	No	No	No	NA	No	No	No	NA	No	NA	No	NA	No	NA	No	NA	No	NA	No	NA	No	NA	No	NA	NA	NA	No	1
HN	SGB	295	024-025	S2k	2015	2012	No	No	No	No	No	No	No	NA	No	No	No	NA	No	NA	No	NA	No	NA	No	NA	No	NA	No	NA	No	NA	No	NA	NA	NA	No	1
HN	SGB	296	024-027	S2k	2018	2310	No	No	No	No	No	No	No	NA	No	No	No	NA	No	NA	No	NA	No	NA	No	NA	No	NA	No	NA	No	NA	No	NA	NA	NA	No	1
HN	SGB	297	025-002	S3	2019	2412	Yes	Yes	Yes	Yes	Yes	No	Yes	NA	No	Yes	No	NA	Yes	NA	No	NA	Yes	NA	No	NA	No	NA	No	NA	No	NA	No	NA	NA	NA	No	3
HN	SGB	298	025-003	S1	2013	1806	No	No	No	No	No	No	No	NA	No	No	No	NA	No	NA	No	NA	No	NA	No	NA	No	NA	No	NA	No	NA	No	NA	NA	NA	No	1
HN	SGB	299	025-004	S1	2016	2112	No	No	No	No	No	No	No	NA	No	No	No	NA	No	NA	No	NA	No	NA	No	NA	No	NA	No	NA	No	NA	No	NA	NA	NA	No	1
HN	SGB	300	025-005	S1	2010	1512	No	No	No	No	No	No	No	NA	No	No	No	NA	No	NA	No	NA	No	NA	No	NA	No	NA	No	NA	No	NA	No	NA	NA	NA	No	1
HN	SGB	301	025-006	S1	2014	1906	No	No	No	No	No	No	No	NA	No	No	No	NA	No	NA	No	NA	No	NA	No	NA	No	NA	No	NA	No	NA	No	NA	NA	NA	No	1
HN	SGB	302	025-007	S1	2017	2203	No	No	No	No	No	No	No	NA	No	No	No	NA	No	NA	No	NA	No	NA	No	NA	No	NA	No	NA	No	NA	No	NA	NA	NA	No	1
HN	SGB	303	025-008	S1	2019	2406	No	No	No	No	No	No	No	NA	No	No	No	NA	No	NA	No	NA	No	NA	No	NA	No	NA	No	NA	No	NA	No	NA	NA	NA	No	1
HN	SGB	304	025-009	S1	2018	2303	No	No	No	No	No	No	No	NA	No	No	No	NA	No	NA	No	NA	No	NA	No	NA	No	NA	No	NA	No	NA	No	NA	NA	NA	No	1
HN	SGB	305	025-010	S1	2012	1612	No	No	No	No	No	No	No	NA	No	No	No	NA	No	NA	No	NA	No	NA	No	NA	No	NA	No	NA	No	NA	No	NA	NA	NA	No	1
HN	SGB	306	025-011	S1	2016	2106	No	No	No	No	No	No	No	NA	No	No	No	NA	No	NA	No	NA	No	NA	No	NA	No	NA	No	NA	No	NA	No	NA	NA	NA	No	1
HN	SGB	307	025-012	S1	2018	2312	No	No	No	No	No	No	No	NA	No	No	No	NA	No	NA	No	NA	No	NA	No	NA	No	NA	No	NA	No	NA	No	NA	NA	NA	No	1
HN	SGB	308	025-013	S1	2017	2205	No	No	No	No	No	No	No	NA	No	No	No	NA	No	NA	No	NA	No	NA	No	NA	No	NA	No	NA	No	NA	No	NA	NA	NA	No	1
HN	SGB	309	025-014	S1	2016	2104	No	No	No	No	No	No	No	NA	No	No	No	NA	No	NA	No	NA	No	NA	No	NA	No	NA	No	NA	No	NA	No	NA	NA	NA	No	1
HN	SGB	310	025-015	S1	2017	2206	No	No	No	No	No	No	No	NA	No	No	No	NA	No	NA	No	NA	No	NA	No	NA	No	NA	No	NA	No	NA	No	NA	NA	NA	No	1
HN	SGB	311	025-016	S2k	2014	1912	No	No	No	No	No	No	No	NA	No	No	No	NA	No	NA	No	NA	No	NA	No	NA	No	NA	No	NA	No	NA	No	NA	NA	NA	No	1
HN	SGB	312	025-017	S1	2016	2106	No	No	No	No	No	No	No	NA	No	No	No	NA	No	NA	No	NA	No	NA	No	NA	No	NA	No	NA	No	NA	No	NA	NA	NA	No	1
HN	SGB	313	025-018	S1	2016	2112	No	No	No	No	No	No	No	NA	No	No	No	NA	No	NA	No	NA	No	NA	No	NA	No	NA	No	NA	No	NA	No	NA	NA	NA	No	1
HN	SGB	314	025-020	S1	2020	2504	No	No	No	No	No	No	No	NA	No	No	No	NA	No	NA	No	NA	No	NA	No	NA	No	NA	No	NA	No	NA	No	NA	NA	NA	No	1
HN	SGB	315	025-021	S1	2016	2112	No	No	No	No	No	No	No	NA	No	No	No	NA	No	NA	No	NA	No	NA	No	NA	No	NA	No	NA	No	NA	No	NA	NA	NA	No	1
HN	SGB	316	025-022	S1	2016	2109	No	No	No	No	No	No	No	NA	No	No	No	NA	No	NA	No	NA	No	NA	No	NA	No	NA	No	NA	No	NA	No	NA	NA	NA	No	1
HN	SGB	317	025-024	S1	2018	2310	No	No	No	No	No	No	No	NA	No	No	No	NA	No	NA	No	NA	No	NA	No	NA	No	NA	No	NA	No	NA	No	NA	NA	NA	No	1
HN	SGB	318	025-025	S1	2018	2303	No	No	No	No	No	No	No	NA	No	No	No	NA	No	NA	No	NA	No	NA	No	NA	No	NA	No	NA	No	NA	No	NA	NA	NA	No	1
HN	SGB	319	025-026	S1	2019	2401	No	No	No	No	No	No	No	NA	No	No	No	NA	No	NA	No	NA	No	NA	No	NA	No	NA	No	NA	No	NA	No	NA	NA	NA	No	1
HN	SGB	320	025-027	S1	2018	2305	No	No	No	No	No	No	No	NA	No	No	No	NA	No	NA	No	NA	No	NA	No	NA	No	NA	No	NA	No	NA	No	NA	NA	NA	No	1
HN	SGB	321	025-028	S1	2012	1612	No	No	No	No	No	No	No	NA	No	No	No	NA	No	NA	No	NA	No	NA	No	NA	No	NA	No	NA	No	NA	No	NA	NA	NA	No	1
HN	SGB	322	025-029	S2k	2015	2006	No	No	No	No	No	No	No	NA	No	No	No	NA	No	NA	No	NA	No	NA	No	NA	No	NA	No	NA	No	NA	No	NA	NA	NA	No	1
HN	SGB	323	025-030	S3	2014	1903	Yes	Yes	No	No	No	No	No	NA	No	Yes	No	NA	No	NA	Yes	NA	No	NA	No	NA	No	NA	No	NA	No	NA	No	NA	NA	NA	No	2
HN	SGB	324	025-031	S1	2019	2403	No	No	No	No	No	No	No	NA	No	No	No	NA	No	NA	No	NA	No	NA	No	NA	No	NA	No	NA	No	NA	No	NA	NA	NA	No	1
HN	SGB	325	025-032	S2k	2013	1810	No	No	No	No	No	No	No	NA	No	No	No	NA	No	NA	No	NA	No	NA	No	NA	No	NA	No	NA	No	NA	No	NA	NA	NA	No	1
HN	SGB	326	025-034	S1	2015	2003	No	No	No	No	No	No	No	NA	No	No	No	NA	No	NA	No	NA	No	NA	No	NA	No	NA	No	NA	No	NA	No	NA	NA	NA	No	1
HN	AS	327	026-022	S3	2013	1806	Yes	Yes	Yes	Yes	No	No	Yes	NA	No	Yes	Yes	NA	Yes	NA	No	NA	No	NA	No	NA	No	NA	No	NA	No	NA	No	NA	NA	NA	No	3
HN	AS	328	026-023	S2k	2013	1806	Yes	Yes	Yes	Yes	Yes	Yes	Yes	NA	No	Yes	No	NA	No	NA	Yes	NA	No	NA	No	NA	No	NA	No	NA	No	NA	No	NA	NA	NA	Yes	3
HN	AS	329	026-024	S3	2019	2409	Yes	Yes	Yes	Yes	Yes	Yes	Yes	NA	No	Yes	No	NA	Yes	NA	Yes	NA	No	NA	No	NA	No	NA	No	NA	No	NA	No	NA	NA	NA	No	3
HN	AS	330	027-006	S3	2018	2303	Yes	Yes	No	No	No	No	No	NA	No	Yes	No	NA	Yes	NA	No	NA	Yes	NA	No	NA	No	NA	Yes	NA	No	NA	No	NA	NA	NA	Yes	2
HN	AS	331	027-017	S2k	2011	1601	Yes	Yes	Yes	No	No	No	Yes	NA	No	Yes	No	NA	Yes	NA	No	NA	No	NA	No	NA	No	NA	No	NA	No	NA	No	NA	NA	NA	No	3
HN	AS	332	027-018	S3	2016	2105	Yes	Yes	Yes	No	No	No	Yes	NA	No	Yes	No	NA	Yes	NA	No	NA	No	NA	No	NA	No	NA	No	NA	No	NA	No	NA	NA	NA	Yes	3
HN	AS	333	027-020	S2k	2019	2311	Yes	Yes	Yes	No	No	Yes	Yes	NA	No	Yes	Yes	NA	Yes	NA	No	NA	No	NA	No	NA	No	NA	No	NA	No	NA	No	NA	NA	NA	Yes	3
HN	AS	334	027-021	S1	2019	2412	Inconclusive	Yes	No	No	No	No	No	NA	No	No	No	NA	No	NA	No	NA	No	NA	No	NA	No	NA	No	NA	No	NA	No	NA	NA	NA	No	1
HN	AS	335	027-024	S1	2011	1601	No	No	No	No	No	No	No	NA	No	No	No	NA	No	NA	No	NA	No	NA	No	NA	No	NA	No	NA	No	NA	No	NA	NA	NA	No	1
HN	AS	336	027-025	S1	2011	1601	No	No	No	No	No	No	No	NA	No	No	No	NA	No	NA	No	NA	No	NA	No	NA	No	NA	No	NA	No	NA	No	NA	NA	NA	No	1
HN	AS	337	027-028	S1	2011	1601	No	No	No	No	No	No	No	NA	No	No	No	NA	No	NA	No	NA	No	NA	No	NA	No	NA	No	NA	No	NA	No	NA	NA	NA	No	1
HN	AS	338	027-030	S1	2011	1601	No	No	No	No	No	No	No	NA	No	No	No	NA	No	NA	No	NA	No	NA	No	NA	No	NA	No	NA	No	NA	No	NA	NA	NA	No	1
HN	AS	339	027-031	S1	2011	1601	No	No	No	No	No	No	No	NA	No	No	No	NA	No	NA	No	NA	No	NA	No	NA	No	NA	No	NA	No	NA	No	NA	NA	NA	No	1
HN	AS	340	027-040	S1	2011	1601	No	No	No	No	No	No	No	NA	No	No	No	NA	No	NA	No	NA	No	NA	No	NA	No	NA	No	NA	No	NA	No	NA	NA	NA	No	1
HN	AS	341	027-041	S1	2011	1601	No	No	No	No	No	No	No	NA	No	No	No	NA	No	NA	No	NA	No	NA	No	NA	No	NA	No	NA	No	NA	No	NA	NA	NA	No	1
HN	AS	342	027-042	S1	2011	1601	No	No	No	No	No	No	No	NA	No	No	No	NA	No	NA	No	NA	No	NA	No	NA	No	NA	No	NA	No	NA	No	NA	NA	NA	No	1
HN	AS	343	027-051	S2k	2016	1907	Yes	Yes	Yes	Yes	No	No	Yes	NA	No	Yes	No	NA	Yes	10000	No	NA	No	NA	No	NA	No	NA	No	NA	No	NA	No	NA	NA	NA	No	3
HN	AS	344	027-068	S2k	2015	2009	No	No	No	No	No	No	No	NA	No	No	No	NA	No	NA	No	NA	No	NA	No	NA	No	NA	No	NA	No	NA	No	NA	NA	NA	No	1
HN	AS	345	027-069	S3	2019	2401	Yes	Yes	No	No	No	No	No	NA	No	Yes	No	NA	No	NA	No	NA	No	NA	No	NA	Yes	1539241	No	NA	No	NA	No	NA	NA	NA	Yes	2
HN	AS	346	028-012	S1	2018	2112	No	No	No	No	No	No	No	NA	No	No	No	NA	No	NA	No	NA	No	NA	No	NA	No	NA	No	NA	No	NA	No	NA	NA	NA	No	1
HN	AS	347	028-014	S1	2013	1808	No	No	No	No	No	No	No	NA	No	No	No	NA	No	NA	No	NA	No	NA	No	NA	No	NA	No	NA	No	NA	No	NA	NA	NA	No	1
HN	AS	348	028-018	S3	2016	2104	Yes	Yes	Yes	No	No	No	No	NA	No	Yes	Yes	NA	Yes	7500	Yes	15000	Yes	5000	No	NA	Yes	NA	No	NA	No	NA	No	NA	NA	NA	Yes	4
HN	AS	349	028-020	S3	2016	2109	Yes	Yes	Yes	No	No	No	No	NA	No	Yes	Yes	NA	Yes	4000	No	NA	Yes	NA	No	NA	No	NA	No	NA	No	NA	No	NA	NA	NA	Yes	4
HN	AS	350	028-026	S2k	2015	2012	No	No	No	No	No	No	No	NA	No	No	No	NA	No	NA	No	NA	No	NA	No	NA	No	NA	No	NA	No	NA	No	NA	NA	NA	No	1
HN	AS	351	028-031	S2k	2016	2105	Yes	Yes	Yes	No	No	No	No	NA	No	Yes	No	NA	Yes	NA	No	NA	Yes	NA	No	NA	No	NA	No	NA	No	NA	No	NA	NA	NA	No	3
HN	AS	352	028-041	S2k	2015	2009	Yes	Yes	Yes	No	No	No	No	NA	No	Yes	No	NA	Yes	NA	No	NA	No	NA	No	NA	No	NA	No	NA	No	NA	No	NA	NA	NA	No	3
HN	AS	353	028-042	S2k	2014	1912	Yes	Yes	Yes	No	No	No	No	NA	No	Yes	No	NA	Yes	NA	No	NA	No	NA	No	NA	No	NA	No	NA	No	NA	No	NA	NA	NA	No	3
HN	AS	354	028-043	S3	2013	1806	Yes	Yes	No	No	No	No	No	NA	No	Yes	No	NA	Yes	NA	Yes	NA	No	NA	No	NA	No	NA	No	NA	No	NA	No	NA	NA	NA	No	2
HN	AS	355	028-045	S3	2017	2205	Yes	Yes	Yes	No	No	No	Yes	NA	No	Yes	Yes	NA	Yes	39000	No	NA	Yes	NA	No	NA	No	NA	No	NA	No	NA	No	NA	NA	NA	Yes	4
HN	AS	356	028-046	S3	2018	2302	Yes	Yes	Yes	No	No	No	No	NA	No	Yes	No	NA	Yes	6700	No	NA	Yes	NA	No	NA	No	NA	No	NA	No	NA	No	NA	NA	NA	No	3
HN	AS	357	029-004	S1	2017	2207	No	No	No	No	No	No	No	NA	No	No	No	NA	No	NA	No	NA	No	NA	No	NA	No	NA	No	NA	No	NA	No	NA	NA	NA	No	1
HN	AS	358	029-006	S1	2015	2009	No	No	No	No	No	No	No	NA	No	No	No	NA	No	NA	No	NA	No	NA	No	NA	No	NA	No	NA	No	NA	No	NA	NA	NA	No	1
HN	AS	359	029-012	S1	2017	2207	No	No	No	No	No	No	No	NA	No	No	No	NA	No	NA	No	NA	No	NA	No	NA	No	NA	No	NA	No	NA	No	NA	NA	NA	No	1
HN	AS	360	029-014	S1	2018	2301	No	No	No	No	No	No	No	NA	No	No	No	NA	No	NA	No	NA	No	NA	No	NA	No	NA	No	NA	No	NA	No	NA	NA	NA	No	1
HN	AS	361	029-015	S1	2016	2102	No	No	No	No	No	No	No	NA	No	No	No	NA	No	NA	No	NA	No	NA	No	NA	No	NA	No	NA	No	NA	No	NA	NA	NA	No	1
HN	AS	362	029-021	S1	2017	2210	No	No	No	No	No	No	No	NA	No	No	No	NA	No	NA	No	NA	No	NA	No	NA	No	NA	No	NA	No	NA	No	NA	NA	NA	No	1
HN	AS	363	029-023	S1	2016	2102	No	No	No	No	No	No	No	NA	No	No	No	NA	No	NA	No	NA	No	NA	No	NA	No	NA	No	NA	No	NA	No	NA	NA	NA	No	1
HN	AS	364	029-024	S1	2017	2201	No	No	No	No	No	No	No	NA	No	No	No	NA	No	NA	No	NA	No	NA	No	NA	No	NA	No	NA	No	NA	No	NA	NA	NA	No	1
HN	AS	365	029-026	S1	2017	2210	No	No	No	No	No	No	No	NA	No	No	No	NA	No	NA	No	NA	No	NA	No	NA	No	NA	No	NA	No	NA	No	NA	NA	NA	No	1
HN	AS	366	029-027	S2k	2016	2109	No	No	No	No	No	No	No	NA	No	No	No	NA	No	NA	No	NA	No	NA	No	NA	No	NA	No	NA	No	NA	No	NA	NA	NA	No	1
HN	AS	367	029-028	S1	2017	2210	No	No	No	No	No	No	No	NA	No	No	No	NA	No	NA	No	NA	No	NA	No	NA	No	NA	No	NA	No	NA	No	NA	NA	NA	No	1
HN	AS	368	029-029	S1	2019	2401	No	No	No	No	No	No	No	NA	No	No	No	NA	No	NA	No	NA	No	NA	No	NA	No	NA	No	NA	No	NA	No	NA	NA	NA	No	1
HN	AS	369	029-030	S1	2015	2009	No	No	No	No	No	No	No	NA	No	No	No	NA	No	NA	No	NA	No	NA	No	NA	No	NA	No	NA	No	NA	No	NA	NA	NA	No	1
HN	AS	370	029-032	S1	2016	2101	No	No	No	No	No	No	No	NA	No	No	No	NA	No	NA	No	NA	No	NA	No	NA	No	NA	No	NA	No	NA	No	NA	NA	NA	No	1
HN	AS	371	029-040	S1	2017	2205	No	No	No	No	No	No	No	NA	No	No	No	NA	No	NA	No	NA	No	NA	No	NA	No	NA	No	NA	No	NA	No	NA	NA	NA	No	1
HN	AS	372	029-041	S1	2017	2207	No	No	No	No	No	No	No	NA	No	No	No	NA	No	NA	No	NA	No	NA	No	NA	No	NA	No	NA	No	NA	No	NA	NA	NA	No	1
HN	AS	373	029-045	S1	2018	2302	No	No	No	No	No	No	No	NA	No	No	No	NA	No	NA	No	NA	No	NA	No	NA	No	NA	No	NA	No	NA	No	NA	NA	NA	No	1
HN	AS	374	030-005	S1	2016	2101	Yes	Yes	No	No	No	No	No	NA	No	Yes	Yes	NA	No	NA	No	NA	No	NA	No	NA	No	NA	No	NA	No	NA	No	NA	NA	NA	No	2
HN	AS	375	030-006	S1	2014	1712	Yes	Yes	No	No	No	No	No	NA	No	Yes	No	NA	Yes	NA	No	NA	No	NA	No	NA	No	NA	No	NA	No	NA	No	NA	NA	NA	No	2
HN	AS	376	030-010	S3	2016	2012	Yes	Yes	Yes	No	No	No	Yes	NA	No	Yes	Yes	NA	No	NA	Yes	NA	Yes	NA	No	NA	No	NA	No	NA	No	NA	No	NA	NA	NA	Yes	3
HN	AS	377	030-013	S2k	2017	2202	Inconclusive	Yes	No	No	No	No	No	NA	No	No	No	NA	No	NA	No	NA	No	NA	No	NA	No	NA	No	NA	No	NA	No	NA	NA	NA	No	1
HN	AS	378	030-028	S2k	2017	2205	Inconclusive	Yes	No	No	No	No	No	NA	No	No	No	NA	No	NA	No	NA	No	NA	No	NA	No	NA	No	NA	No	NA	No	NA	NA	NA	No	1
HN	AS	379	030-030	S1	2012	1709	Yes	Yes	Yes	No	No	Yes	No	NA	No	Yes	Yes	NA	No	NA	No	NA	Yes	NA	No	NA	No	NA	No	NA	No	NA	No	NA	NA	NA	No	3
HN	AS	380	030-031	S1	2018	2302	Inconclusive	Yes	No	No	No	No	No	NA	No	No	No	NA	No	NA	No	NA	No	NA	No	NA	No	NA	No	NA	No	NA	No	NA	NA	NA	No	1
HN	AS	381	030-032	S1	2012	1709	Inconclusive	Yes	No	No	No	No	No	NA	No	No	No	NA	No	NA	No	NA	No	NA	No	NA	No	NA	No	NA	No	NA	No	NA	NA	NA	No	1
HN	AS	382	030-035	S1	2020	2412	Yes	Yes	No	No	No	No	No	NA	No	Yes	Yes	NA	No	NA	No	NA	No	NA	No	NA	No	NA	No	NA	No	NA	No	NA	NA	NA	No	2
HN	AS	383	030-036	S1	2015	2005	No	No	No	No	No	No	No	NA	No	No	No	NA	No	NA	No	NA	No	NA	No	NA	No	NA	No	NA	No	NA	No	NA	NA	NA	No	1
HN	AS	384	030-037	S1	2016	2109	Inconclusive	Yes	No	No	No	No	No	NA	No	No	No	NA	No	NA	No	NA	No	NA	No	NA	No	NA	No	NA	No	NA	No	NA	NA	NA	No	1
HN	AS	385	030-038	S1	2016	2111	Yes	Yes	No	No	No	No	No	NA	No	Yes	Yes	NA	No	NA	No	NA	No	NA	No	NA	No	NA	No	NA	No	NA	No	NA	NA	NA	No	2
HN	AS	386	030-041	S1	2017	2204	No	No	No	No	No	No	No	NA	No	No	No	NA	No	NA	No	NA	No	NA	No	NA	No	NA	No	NA	No	NA	No	NA	NA	NA	No	1
HN	AS	387	030-042	S1	2018	2308	Inconclusive	Yes	No	No	No	No	No	NA	No	No	No	NA	No	NA	No	NA	No	NA	No	NA	No	NA	No	NA	No	NA	No	NA	NA	NA	No	1
HN	AS	388	030-045	S2k	2020	2303	Yes	Yes	Yes	No	No	No	Yes	NA	No	Yes	No	NA	Yes	NA	No	NA	No	NA	No	NA	No	NA	No	NA	No	NA	No	NA	NA	NA	No	3
HN	AS	389	030-049	S1	2012	1709	No	No	No	No	No	No	No	NA	No	No	No	NA	No	NA	No	NA	No	NA	No	NA	No	NA	No	NA	No	NA	No	NA	NA	NA	No	1
HN	AS	390	030-051	S1	2020	2501	Inconclusive	Yes	No	No	No	No	No	NA	No	No	No	NA	No	NA	No	NA	No	NA	No	NA	No	NA	No	NA	No	NA	No	NA	NA	NA	No	1
HN	AS	391	030-052	S1	2017	2112	Yes	Yes	No	No	No	No	No	NA	No	Yes	Yes	NA	No	NA	No	NA	No	NA	No	NA	No	NA	No	NA	No	NA	No	NA	NA	NA	No	2
HN	AS	392	030-054	S2k	2014	1908	Yes	Yes	No	No	No	No	No	NA	No	Yes	Yes	NA	No	NA	No	NA	No	NA	No	NA	No	NA	No	NA	No	NA	No	NA	NA	NA	No	2
HN	AS	393	030-055	S1	2017	2012	Inconclusive	Yes	No	No	No	No	No	NA	No	No	No	NA	No	NA	No	NA	No	NA	No	NA	No	NA	No	NA	No	NA	No	NA	NA	NA	No	1
HN	AS	394	030-056	S1	2012	1709	Inconclusive	Yes	No	No	No	No	No	NA	No	No	No	NA	No	NA	No	NA	No	NA	No	NA	No	NA	No	NA	No	NA	No	NA	NA	NA	No	1
HN	AS	395	030-057	S1	2018	2101	Yes	Yes	No	No	No	No	No	NA	No	Yes	Yes	NA	No	NA	No	NA	No	NA	No	NA	No	NA	No	NA	No	NA	No	NA	NA	NA	No	2
HN	AS	396	030-058	S2k	2018	2301	Yes	Yes	No	No	No	No	No	NA	No	Yes	No	NA	Yes	NA	No	NA	No	NA	No	NA	No	NA	No	NA	No	NA	No	NA	NA	NA	No	2
HN	AS	397	030-059	S2k	2014	1712	Yes	Yes	No	No	No	No	No	NA	No	Yes	Yes	NA	No	NA	No	NA	No	NA	No	NA	No	NA	No	NA	No	NA	No	NA	NA	NA	No	2
HN	AS	398	030-060	S2k	2014	1806	Yes	Yes	No	No	No	No	No	NA	No	Yes	Yes	NA	No	NA	No	NA	No	NA	No	NA	No	NA	No	NA	No	NA	No	NA	NA	NA	No	2
HN	AS	399	030-063	S1	2017	2212	Yes	Yes	No	No	No	No	No	NA	No	Yes	Yes	NA	No	NA	No	NA	No	NA	No	NA	No	NA	No	NA	No	NA	No	NA	NA	NA	No	2
HN	AS	400	030-064	S1	2012	1709	Yes	Yes	No	No	No	No	No	NA	No	Yes	Yes	NA	No	NA	No	NA	No	NA	No	NA	No	NA	No	NA	No	NA	No	NA	NA	NA	No	2
HN	AS	401	030-067	S1	2019	2402	Inconclusive	Yes	No	No	No	No	No	NA	No	No	No	NA	No	NA	No	NA	No	NA	No	NA	No	NA	No	NA	No	NA	No	NA	NA	NA	No	1
HN	AS	402	030-071	S3	2018	2104	Yes	Yes	Yes	Yes	No	No	Yes	NA	Yes	Yes	Yes	NA	Yes	10000	No	NA	Yes	60000	No	NA	No	NA	No	NA	No	NA	No	NA	NA	NA	No	3
HN	AS	403	030-072	S1	2020	2501	Inconclusive	Yes	No	No	No	No	No	NA	No	No	No	NA	No	NA	No	NA	No	NA	No	NA	No	NA	No	NA	No	NA	No	NA	NA	NA	No	1
HN	AS	404	030-073	S1	2012	1709	Yes	Yes	Yes	No	No	No	Yes	NA	No	Yes	Yes	NA	No	NA	No	NA	Yes	NA	No	NA	No	NA	No	NA	No	NA	No	NA	NA	NA	No	3
HN	AS	405	030-078	S2k	2018	2110	Inconclusive	Yes	No	No	No	No	No	NA	No	No	No	NA	No	NA	No	NA	No	NA	No	NA	No	NA	No	NA	No	NA	No	NA	NA	NA	No	1
HN	AS	406	030-079	S1	2012	1709	Yes	Yes	Yes	No	No	No	Yes	NA	No	Yes	Yes	NA	Yes	1000	No	NA	No	NA	No	NA	No	NA	No	NA	No	NA	No	NA	NA	NA	No	3
HN	AS	407	030-080	S1	2017	2207	Inconclusive	Yes	No	No	No	No	No	NA	No	No	No	NA	No	NA	No	NA	No	NA	No	NA	No	NA	No	NA	No	NA	No	NA	NA	NA	No	1
HN	AS	408	030-082	S2k	2017	2211	Yes	Yes	Yes	No	No	No	Yes	NA	No	Yes	No	NA	Yes	NA	No	NA	No	NA	No	NA	No	NA	No	NA	No	NA	No	NA	NA	NA	No	3
HN	AS	409	030-083	S1	2017	2104	Inconclusive	Yes	No	No	No	No	No	NA	No	No	No	NA	No	NA	No	NA	No	NA	No	NA	No	NA	No	NA	No	NA	No	NA	NA	NA	No	1
HN	AS	410	030-085	S1	2018	2304	Inconclusive	Yes	No	No	No	No	No	NA	No	No	No	NA	No	NA	No	NA	No	NA	No	NA	No	NA	No	NA	No	NA	No	NA	NA	NA	No	1
HN	AS	411	030-087	S2k	2014	1908	Yes	Yes	No	No	No	No	No	NA	No	Yes	Yes	NA	No	NA	No	NA	No	NA	No	NA	No	NA	No	NA	No	NA	No	NA	NA	NA	No	2
HN	AS	412	030-089	S2k	2015	2012	Yes	Yes	Yes	No	No	No	Yes	NA	No	Yes	Yes	NA	Yes	NA	No	NA	No	NA	No	NA	No	NA	No	NA	No	NA	No	NA	NA	NA	No	3
HN	AS	413	030-091	S1	2012	1709	Inconclusive	Yes	No	No	No	No	No	NA	No	No	No	NA	No	NA	No	NA	No	NA	No	NA	No	NA	No	NA	No	NA	No	NA	NA	NA	No	1
HN	AS	414	030-093	S1	2019	2402	Yes	Yes	No	No	No	No	No	NA	No	Yes	Yes	NA	No	NA	No	NA	No	NA	No	NA	No	NA	No	NA	No	NA	No	NA	NA	NA	No	2
HN	AS	415	030-095	S1	2012	1709	Inconclusive	Yes	No	No	No	No	No	NA	No	No	No	NA	No	NA	No	NA	No	NA	No	NA	No	NA	No	NA	No	NA	No	NA	NA	NA	No	1
HN	AS	416	030-098	S2k	2018	2304	Inconclusive	Yes	No	No	No	No	No	NA	No	No	No	NA	No	NA	No	NA	No	NA	No	NA	No	NA	No	NA	No	NA	No	NA	NA	NA	No	1
HN	AS	417	030-099	S2k	2014	1712	Yes	Yes	No	No	No	No	No	NA	No	Yes	Yes	NA	No	NA	No	NA	No	NA	No	NA	No	NA	No	NA	No	NA	No	NA	NA	NA	No	2
HN	AS	418	030-100	S1	2018	2301	Inconclusive	Yes	No	No	No	No	No	NA	No	No	No	NA	No	NA	No	NA	No	NA	No	NA	No	NA	No	NA	No	NA	No	NA	NA	NA	No	1
HN	AS	419	030-101	S1	2020	2505	Yes	Yes	No	No	No	No	No	NA	No	Yes	Yes	NA	No	NA	No	NA	No	NA	No	NA	No	NA	No	NA	No	NA	No	NA	NA	NA	No	2
HN	AS	420	030-103	S1	2018	2012	Inconclusive	Yes	No	No	No	No	No	NA	No	No	No	NA	No	NA	No	NA	No	NA	No	NA	No	NA	No	NA	No	NA	No	NA	NA	NA	No	1
HN	AS	421	030-104	S1	2017	1908	Yes	Yes	No	No	No	No	No	NA	No	Yes	Yes	NA	No	NA	No	NA	No	NA	No	NA	No	NA	No	NA	No	NA	No	NA	NA	NA	No	2
HN	AS	422	030-105	S1	2017	2012	Inconclusive	Yes	No	No	No	No	No	NA	No	No	No	NA	No	NA	No	NA	No	NA	No	NA	No	NA	No	NA	No	NA	No	NA	NA	NA	No	1
HN	AS	423	030-108	S1	2016	2102	Yes	Yes	No	No	No	No	No	NA	No	Yes	Yes	NA	No	NA	No	NA	No	NA	No	NA	No	NA	No	NA	No	NA	No	NA	NA	NA	No	2
HN	AS	424	030-109	S1	2017	1908	Yes	Yes	No	No	No	No	No	NA	No	Yes	Yes	NA	No	NA	No	NA	No	NA	No	NA	No	NA	No	NA	No	NA	No	NA	NA	NA	No	2
HN	AS	425	030-111	S1	2020	2312	Inconclusive	Yes	No	No	No	No	No	NA	No	No	No	NA	No	NA	No	NA	No	NA	No	NA	No	NA	No	NA	No	NA	No	NA	NA	NA	No	1
HN	AS	426	030-112	S1	2018	2302	Inconclusive	Yes	No	No	No	No	No	NA	No	No	No	NA	No	NA	No	NA	No	NA	No	NA	No	NA	No	NA	No	NA	No	NA	NA	NA	No	1
HN	AS	427	030-113	S1	2018	2303	Yes	Yes	No	No	No	No	No	NA	No	Yes	Yes	NA	No	NA	No	NA	No	NA	No	NA	No	NA	No	NA	No	NA	No	NA	NA	NA	No	2
HN	AS	428	030-114	S2k	2019	2404	No	No	No	No	No	No	No	NA	No	No	No	NA	No	NA	No	NA	No	NA	No	NA	No	NA	No	NA	No	NA	No	NA	NA	NA	No	1
HN	AS	429	030-115	S1	2016	2003	Yes	Yes	No	No	No	No	No	NA	No	Yes	Yes	NA	No	NA	No	NA	No	NA	No	NA	No	NA	No	NA	No	NA	No	NA	NA	NA	No	2
HN	AS	430	030-116	S1	2018	2301	Inconclusive	Yes	No	No	No	No	No	NA	No	No	No	NA	No	NA	No	NA	No	NA	No	NA	No	NA	No	NA	No	NA	No	NA	NA	NA	No	1
HN	AS	431	030-117	S1	2016	2112	Inconclusive	Yes	No	No	No	No	No	NA	No	No	No	NA	No	NA	No	NA	No	NA	No	NA	No	NA	No	NA	No	NA	No	NA	NA	NA	No	1
HN	AS	432	030-118	S1	2016	2111	Inconclusive	Yes	No	No	No	No	No	NA	No	No	No	NA	No	NA	No	NA	No	NA	No	NA	No	NA	No	NA	No	NA	No	NA	NA	NA	No	1
HN	AS	433	030-119	S1	2017	2209	Yes	Yes	No	No	No	No	No	NA	No	Yes	Yes	NA	No	NA	No	NA	No	NA	No	NA	No	NA	No	NA	No	NA	No	NA	NA	NA	No	2
HN	AS	434	030-120	S1	2012	1709	Inconclusive	Yes	No	No	No	No	No	NA	No	No	No	NA	No	NA	No	NA	No	NA	No	NA	No	NA	No	NA	No	NA	No	NA	NA	NA	No	1
HN	AS	435	030-121	S1	2020	2501	Inconclusive	Yes	No	No	No	No	No	NA	No	No	No	NA	No	NA	No	NA	No	NA	No	NA	No	NA	No	NA	No	NA	No	NA	NA	NA	No	1
HN	AS	436	030-123	S2k	2017	2011	Inconclusive	Yes	No	No	No	No	No	NA	No	No	No	NA	No	NA	No	NA	No	NA	No	NA	No	NA	No	NA	No	NA	No	NA	NA	NA	No	1
HN	AS	437	030-124	S2e	2020	2502	Yes	Yes	Yes	No	Yes	No	No	NA	No	Yes	Yes	NA	Yes	NA	No	NA	No	NA	No	NA	No	NA	No	NA	No	NA	No	NA	NA	NA	Yes	3
HN	AS	438	030-125	S2e	2019	2403	Yes	Yes	Yes	Yes	Yes	Yes	No	NA	No	Yes	No	NA	Yes	NA	No	NA	Yes	NA	No	NA	No	NA	No	NA	No	NA	No	NA	NA	NA	Yes	3
HN	AS	439	030-126	S1	2017	2209	Yes	Yes	No	No	No	No	No	NA	No	Yes	Yes	NA	No	NA	No	NA	No	NA	No	NA	No	NA	No	NA	No	NA	No	NA	NA	NA	No	2
HN	AS	440	030-130	S2e	2018	2303	Inconclusive	Yes	No	No	No	No	No	NA	No	No	No	NA	No	NA	No	NA	No	NA	No	NA	No	NA	No	NA	No	NA	No	NA	NA	NA	No	1
HN	AS	441	030-131	S1	2018	2105	Yes	Yes	No	No	No	No	No	NA	No	Yes	Yes	NA	No	NA	No	NA	No	NA	No	NA	No	NA	No	NA	No	NA	No	NA	NA	NA	No	2
HN	AS	442	030-133	S3	2015	2001	Yes	Yes	Yes	No	Yes	Yes	Yes	NA	No	Yes	No	NA	Yes	5300	No	NA	Yes	NA	No	NA	No	NA	No	NA	No	NA	No	NA	NA	NA	No	3
HN	AS	443	030-135	S2e	2011	1609	Yes	Yes	Yes	No	Yes	No	No	NA	No	Yes	No	NA	Yes	1504.8	No	NA	No	NA	No	NA	No	NA	No	NA	No	NA	No	NA	NA	NA	Yes	4
HN	AS	444	030-140	S2k	2015	2010	Yes	Yes	Yes	No	No	Yes	Yes	NA	No	Yes	Yes	NA	Yes	NA	No	NA	No	NA	No	NA	No	NA	No	NA	No	NA	No	NA	NA	NA	No	3
HN	AS	445	030-141	S1	2019	2407	Inconclusive	Yes	No	No	No	No	No	NA	No	No	No	NA	No	NA	No	NA	No	NA	No	NA	No	NA	No	NA	No	NA	No	NA	NA	NA	No	1
HN	AS	446	030-142	S2e	2018	2106	Yes	Yes	No	No	No	No	No	NA	No	Yes	Yes	NA	No	NA	No	NA	No	NA	No	NA	No	NA	No	NA	No	NA	No	NA	NA	NA	No	2
HN	AS	447	031-002	S1	2015	2010	No	No	No	No	No	No	No	NA	No	No	No	NA	No	NA	No	NA	No	NA	No	NA	No	NA	No	NA	No	NA	No	NA	NA	NA	No	1
HN	AS	448	031-003	S1	2015	2010	No	No	No	No	No	No	No	NA	No	No	No	NA	No	NA	No	NA	No	NA	No	NA	No	NA	No	NA	No	NA	No	NA	NA	NA	No	1
HN	AS	449	031-005	S1	2017	2211	No	No	No	No	No	No	No	NA	No	No	No	NA	No	NA	No	NA	No	NA	No	NA	No	NA	No	NA	No	NA	No	NA	NA	NA	No	1
HN	AS	450	031-006	S1	2017	2202	No	No	No	No	No	No	No	NA	No	No	No	NA	No	NA	No	NA	No	NA	No	NA	No	NA	No	NA	No	NA	No	NA	NA	NA	No	1
HN	AS	451	031-013	S1	2019	2409	No	No	No	No	No	No	No	NA	No	No	No	NA	No	NA	No	NA	No	NA	No	NA	No	NA	No	NA	No	NA	No	NA	NA	NA	No	1
HN	AS	452	031-016	S1	2019	2409	No	No	No	No	No	No	No	NA	No	No	No	NA	No	NA	No	NA	No	NA	No	NA	No	NA	No	NA	No	NA	No	NA	NA	NA	No	1
HN	AS	453	031-018	S1	2015	2006	No	No	No	No	No	No	No	NA	No	No	No	NA	No	NA	No	NA	No	NA	No	NA	No	NA	No	NA	No	NA	No	NA	NA	NA	No	1
HN	AS	454	031-023	S1	2019	2410	No	No	No	No	No	No	No	NA	No	No	No	NA	No	NA	No	NA	No	NA	No	NA	No	NA	No	NA	No	NA	No	NA	NA	NA	No	1
HN	AS	455	031-031	S1	2011	1611	No	No	No	No	No	No	No	NA	No	No	No	NA	No	NA	No	NA	No	NA	No	NA	No	NA	No	NA	No	NA	No	NA	NA	NA	No	1
HN	AS	456	031-037	S1	2017	2205	No	No	No	No	No	No	No	NA	No	No	No	NA	No	NA	No	NA	No	NA	No	NA	No	NA	No	NA	No	NA	No	NA	NA	NA	No	1
HN	AS	457	031-038	S1	2015	2006	No	No	No	No	No	No	No	NA	No	No	No	NA	No	NA	No	NA	No	NA	No	NA	No	NA	No	NA	No	NA	No	NA	NA	NA	No	1
HN	AS	458	031-039	S1	2017	2201	No	No	No	No	No	No	No	NA	No	No	No	NA	No	NA	No	NA	No	NA	No	NA	No	NA	No	NA	No	NA	No	NA	NA	NA	No	1
HN	AS	459	031-040	S1	2013	1804	No	No	No	No	No	No	No	NA	No	No	No	NA	No	NA	No	NA	No	NA	No	NA	No	NA	No	NA	No	NA	No	NA	NA	NA	No	1
HN	AS	460	031-043	S1	2013	1812	No	No	No	No	No	No	No	NA	No	No	No	NA	No	NA	No	NA	No	NA	No	NA	No	NA	No	NA	No	NA	No	NA	NA	NA	No	1
HN	AS	461	031-045	S1	2013	1812	No	No	No	No	No	No	No	NA	No	No	No	NA	No	NA	No	NA	No	NA	No	NA	No	NA	No	NA	No	NA	No	NA	NA	NA	No	1
HN	AS	462	031-046	S1	2017	2203	No	No	No	No	No	No	No	NA	No	No	No	NA	No	NA	No	NA	No	NA	No	NA	No	NA	No	NA	No	NA	No	NA	NA	NA	No	1
HN	AS	463	031-047	S1	2011	1611	No	No	No	No	No	No	No	NA	No	No	No	NA	No	NA	No	NA	No	NA	No	NA	No	NA	No	NA	No	NA	No	NA	NA	NA	No	1
HN	AS	464	031-049	S1	2011	1611	No	No	No	No	No	No	No	NA	No	No	No	NA	No	NA	No	NA	No	NA	No	NA	No	NA	No	NA	No	NA	No	NA	NA	NA	No	1
HN	AS	465	031-050	S1	2015	2006	No	No	No	No	No	No	No	NA	No	No	No	NA	No	NA	No	NA	No	NA	No	NA	No	NA	No	NA	No	NA	No	NA	NA	NA	No	1
HN	AS	466	031-052	S1	2015	2010	No	No	No	No	No	No	No	NA	No	No	No	NA	No	NA	No	NA	No	NA	No	NA	No	NA	No	NA	No	NA	No	NA	NA	NA	No	1
HN	AS	467	031-053	S1	2015	2010	No	No	No	No	No	No	No	NA	No	No	No	NA	No	NA	No	NA	No	NA	No	NA	No	NA	No	NA	No	NA	No	NA	NA	NA	No	1
HN	AS	468	031-055	S1	2019	2410	No	No	No	No	No	No	No	NA	No	No	No	NA	No	NA	No	NA	No	NA	No	NA	No	NA	No	NA	No	NA	No	NA	NA	NA	No	1
HN	AS	469	032-009OL	S3	2019	2312	Yes	Yes	Yes	Yes	Yes	Yes	Yes	NA	No	Yes	Yes	NA	No	NA	No	NA	No	NA	Yes	NA	No	NA	No	NA	No	NA	No	NA	NA	NA	Yes	3
HN	AS	470	032-010OL	S3	2013	1810	Yes	Yes	Yes	Yes	Yes	Yes	Yes	NA	No	Yes	Yes	NA	Yes	NA	No	NA	No	NA	Yes	NA	No	NA	No	NA	No	NA	No	NA	NA	NA	Yes	3
HN	AS	471	032-021	S2k	2018	2305	Yes	Yes	Yes	No	No	No	Yes	NA	No	Yes	No	NA	Yes	NA	No	NA	No	NA	Yes	NA	No	NA	No	NA	No	NA	No	NA	NA	NA	No	3
HN	AS	472	032-022	S3	2019	2406	Yes	Yes	Yes	Yes	Yes	Yes	Yes	NA	No	Yes	No	NA	No	NA	No	NA	No	NA	Yes	NA	No	NA	No	NA	No	NA	No	NA	NA	NA	Yes	3
HN	AS	473	032-023	S2k	2018	2112	Yes	Yes	Yes	No	No	No	Yes	NA	No	Yes	No	NA	No	NA	No	NA	Yes	NA	No	NA	No	NA	No	NA	No	NA	No	NA	NA	NA	No	3
HN	AS	474	032-024OL	S3	2018	2304	Yes	Yes	No	No	No	No	No	NA	No	Yes	No	NA	No	NA	No	NA	No	NA	Yes	NA	No	NA	No	NA	No	NA	No	NA	NA	NA	No	2
HN	AS	475	032-025	S1	2012	1702	No	No	No	No	No	No	No	NA	No	No	No	NA	No	NA	No	NA	No	NA	No	NA	No	NA	No	NA	No	NA	No	NA	NA	NA	No	1
HN	AS	476	032-026	S1	2018	2308	No	No	No	No	No	No	No	NA	No	No	No	NA	No	NA	No	NA	No	NA	No	NA	No	NA	No	NA	No	NA	No	NA	NA	NA	No	1
HN	AS	477	032-027	S2k	2017	2008	Yes	Yes	Yes	No	No	No	Yes	NA	No	Yes	No	NA	Yes	NA	Yes	NA	No	NA	No	NA	No	NA	No	NA	No	NA	No	NA	NA	NA	No	3
HN	AS	478	032-033OL	S3	2014	1910	Yes	Yes	Yes	Yes	Yes	Yes	Yes	NA	No	Yes	Yes	NA	No	NA	No	NA	No	NA	Yes	NA	No	NA	No	NA	No	NA	No	NA	NA	NA	Yes	3
HN	AS	479	032-034OL	S3	2018	2304	Yes	Yes	Yes	Yes	Yes	Yes	Yes	NA	No	Yes	No	NA	No	NA	No	NA	No	NA	Yes	NA	No	NA	No	NA	No	NA	No	NA	NA	NA	Yes	3
HN	AS	480	032-035OL	S3	2020	2502	Yes	Yes	Yes	Yes	Yes	Yes	Yes	NA	No	Yes	No	NA	No	NA	No	NA	No	NA	Yes	NA	No	NA	No	NA	No	NA	No	NA	NA	NA	Yes	3
HN	AS	481	032-038OL	S3	2020	2109	Yes	Yes	Yes	Yes	Yes	Yes	Yes	NA	No	Yes	No	NA	No	NA	No	NA	No	NA	Yes	NA	No	NA	No	NA	No	NA	No	NA	NA	NA	Yes	3
HN	AS	482	032-042	S2k	2018	2309	Yes	Yes	Yes	Yes	No	No	Yes	NA	No	Yes	No	NA	Yes	3000	No	NA	No	NA	No	NA	No	NA	No	NA	No	NA	No	NA	NA	NA	Yes	4
HN	AS	483	032-045OL	S3	2017	2211	Yes	Yes	Yes	Yes	Yes	Yes	Yes	NA	No	Yes	No	NA	No	NA	No	NA	No	NA	Yes	NA	No	NA	No	NA	No	NA	No	NA	NA	NA	Yes	3
HN	AS	484	032-049	S2k	2019	2202	Yes	Yes	Yes	No	No	No	Yes	NA	No	Yes	No	NA	Yes	5000	No	NA	No	NA	No	NA	No	NA	No	NA	No	NA	No	NA	NA	NA	Yes	4
HN	AS	485	032-051OL	S3	2014	1901	Yes	Yes	Yes	Yes	Yes	Yes	Yes	NA	No	Yes	No	NA	No	NA	No	NA	No	NA	Yes	NA	No	NA	No	NA	No	NA	No	NA	NA	NA	Yes	3
HN	AS	486	032-052OL	S3	2014	1904	Yes	Yes	Yes	Yes	Yes	Yes	Yes	NA	No	Yes	No	NA	No	NA	No	NA	No	NA	Yes	NA	No	NA	No	NA	No	NA	No	NA	NA	NA	Yes	3
HN	AS	487	032-053OL	S3	2013	1804	Yes	Yes	Yes	Yes	Yes	Yes	Yes	NA	No	Yes	No	NA	No	NA	No	NA	No	NA	Yes	NA	No	NA	No	NA	No	NA	No	NA	NA	NA	Yes	3
HN	AS	488	032-054OL	S3	2016	2111	Yes	Yes	Yes	Yes	Yes	Yes	Yes	NA	No	Yes	No	NA	No	NA	No	NA	No	NA	Yes	NA	No	NA	No	NA	No	NA	No	NA	NA	NA	Yes	3
HN	AS	489	033-001	S2k	2019	2312	Yes	Yes	Yes	No	No	No	Yes	NA	No	Yes	Yes	NA	Yes	NA	No	NA	No	NA	No	NA	No	NA	No	NA	No	NA	No	NA	NA	NA	No	3
HN	AS	490	033-004	S2k	2017	2012	Yes	Yes	Yes	No	No	No	Yes	NA	No	Yes	Yes	NA	Yes	NA	No	NA	No	NA	No	NA	No	NA	No	NA	No	NA	No	NA	NA	NA	No	3
HN	AS	491	033-006	S2k	2015	2007	Yes	Yes	Yes	No	No	Yes	Yes	NA	No	Yes	No	NA	Yes	NA	No	NA	No	NA	No	NA	No	NA	No	NA	No	NA	No	NA	NA	NA	No	3
HN	AS	492	033-018	S2e	2014	1904	Yes	Yes	Yes	No	No	No	Yes	NA	No	Yes	No	NA	Yes	NA	No	NA	No	NA	No	NA	No	NA	No	NA	No	NA	No	NA	NA	NA	Yes	3
HN	AS	493	033-019	S2k	2019	2312	Yes	Yes	Yes	No	No	Yes	Yes	NA	No	Yes	Yes	NA	Yes	NA	No	NA	No	NA	No	NA	No	NA	No	NA	No	NA	No	NA	NA	NA	No	3
HN	AS	494	033-020	S2k	2017	2112	Yes	Yes	Yes	No	No	No	Yes	NA	No	Yes	Yes	NA	Yes	NA	No	NA	No	NA	No	NA	No	NA	No	NA	No	NA	No	NA	NA	NA	No	3
HN	AS	495	033-041	S2e	2017	2201	Yes	Yes	Yes	No	No	No	Yes	NA	No	Yes	No	NA	Yes	NA	No	NA	No	NA	No	NA	No	NA	No	NA	No	NA	No	NA	NA	NA	Yes	3
HN	AS	496	033-043	S2k	2016	2103	Yes	Yes	Yes	No	No	No	Yes	NA	No	Yes	No	NA	Yes	NA	No	NA	No	NA	No	NA	No	NA	No	NA	No	NA	No	NA	NA	NA	No	3
HN	AS	497	033-044	S2k	2019	2406	No	No	No	No	No	No	No	NA	No	No	No	NA	No	NA	No	NA	No	NA	No	NA	No	NA	No	NA	No	NA	No	NA	NA	NA	No	1
HN	AS	498	033-048	S2k	2014	1907	No	No	No	No	No	No	No	NA	No	No	No	NA	No	NA	No	NA	No	NA	No	NA	No	NA	No	NA	No	NA	No	NA	NA	NA	No	1
HN	AS	499	033-050	S3	2019	2209	Yes	Yes	Yes	No	Yes	Yes	No	NA	No	Yes	No	NA	Yes	NA	No	NA	Yes	NA	No	NA	No	NA	No	NA	No	NA	No	NA	NA	NA	No	3
HN	AS	500	033-051	S2k	2017	2212	Yes	Yes	Yes	No	No	No	Yes	NA	No	Yes	Yes	NA	Yes	NA	No	NA	Yes	NA	No	NA	No	NA	No	NA	No	NA	No	NA	NA	NA	No	3
HN	AS	501	033-052	S2k	2018	2212	Yes	Yes	Yes	No	No	No	Yes	NA	No	Yes	Yes	NA	No	NA	No	NA	Yes	NA	No	NA	No	NA	No	NA	No	NA	No	NA	NA	NA	No	3
HN	AS	502	037-005	S2k	2018	2312	Yes	Yes	No	No	No	No	No	NA	No	Yes	Yes	NA	Yes	NA	No	NA	No	NA	No	NA	No	NA	No	NA	No	NA	No	NA	NA	NA	No	2
HN	AS	503	037-007	S1	2018	2301	Yes	Yes	No	No	No	No	No	NA	No	Yes	Yes	NA	Yes	NA	No	NA	No	NA	No	NA	No	NA	No	NA	No	NA	No	NA	NA	NA	No	2
HN	AS	504	037-012	S1	2015	2006	Yes	Yes	No	No	No	No	No	NA	No	Yes	Yes	NA	Yes	NA	No	NA	No	NA	No	NA	No	NA	No	NA	No	NA	No	NA	NA	NA	No	2
HN	AS	505	037-015	S2k	2018	2312	Yes	Yes	No	No	No	No	No	NA	No	Yes	Yes	NA	Yes	NA	No	NA	No	NA	No	NA	No	NA	No	NA	No	NA	No	NA	NA	NA	No	2
HN	AS	506	037-018	S2k	2019	2403	Yes	Yes	No	No	No	No	No	NA	No	Yes	No	NA	Yes	NA	No	NA	No	NA	No	NA	No	NA	No	NA	No	NA	No	NA	NA	NA	No	2
HN	AS	507	038-009	S3	2019	2303	Yes	Yes	Yes	Yes	Yes	Yes	Yes	NA	No	Yes	Yes	NA	Yes	NA	No	NA	Yes	NA	No	NA	No	NA	No	NA	No	NA	No	NA	NA	NA	No	3
HN	AS	508	038-013	S3	2016	2101	Yes	Yes	No	No	No	No	No	NA	No	Yes	Yes	NA	Yes	NA	No	NA	No	NA	No	NA	No	NA	No	NA	No	NA	No	NA	NA	NA	No	2
HN	AS	509	038-017	S3	2013	1805	Yes	Yes	Yes	No	No	No	Yes	NA	No	Yes	No	NA	Yes	120000	No	NA	No	NA	No	NA	No	NA	No	NA	No	NA	No	NA	NA	NA	Yes	4
HN	AS	510	038-019	S3	2019	2303	Yes	Yes	No	No	No	No	No	NA	No	Yes	No	NA	Yes	NA	No	NA	No	NA	No	NA	No	NA	No	NA	No	NA	No	NA	NA	NA	No	2
HN	AS	511	038-020	S3	2018	2310	Yes	Yes	No	No	No	No	No	NA	No	Yes	Yes	NA	Yes	117715.52	No	NA	No	NA	No	NA	No	NA	No	NA	No	NA	No	NA	NA	NA	Yes	2
HN	AS	512	038-022	S3	2018	2302	Yes	Yes	Yes	No	No	No	Yes	NA	No	Yes	Yes	NA	Yes	93000	No	NA	Yes	NA	No	NA	No	NA	No	NA	No	NA	No	NA	NA	NA	Yes	4
HN	AS	513	038-023	S2k	2019	2310	Yes	Yes	No	No	No	No	No	NA	No	Yes	No	NA	Yes	NA	No	NA	No	NA	No	NA	No	NA	No	NA	No	NA	No	NA	NA	NA	No	2
HN	AS	514	038-024	S3	2016	2111	Yes	Yes	Yes	Yes	Yes	No	Yes	NA	No	Yes	Yes	NA	No	NA	No	NA	No	NA	No	NA	Yes	NA	No	NA	No	NA	No	NA	NA	NA	Yes	3
HN	AS	515	039-093	S1	2015	2005	No	No	No	No	No	No	No	NA	No	No	No	NA	No	NA	No	NA	No	NA	No	NA	No	NA	No	NA	No	NA	No	NA	NA	NA	No	1
HN	AS	516	040-013	S1	2020	2104	No	No	No	No	No	No	No	NA	No	No	No	NA	No	NA	No	NA	No	NA	No	NA	No	NA	No	NA	No	NA	No	NA	NA	NA	No	1
HN	AS	517	042-001	S1	2015	1909	Inconclusive	Yes	No	No	No	No	No	NA	No	No	No	NA	No	NA	No	NA	No	NA	No	NA	No	NA	No	NA	No	NA	No	NA	NA	NA	No	1
HN	AS	518	042-002	S1	2018	2112	Inconclusive	Yes	No	No	No	No	No	NA	No	No	No	NA	No	NA	No	NA	No	NA	No	NA	No	NA	No	NA	No	NA	No	NA	NA	NA	No	1
HN	AS	519	042-004	S1	2016	2111	Inconclusive	Yes	No	No	No	No	No	NA	No	No	No	NA	No	NA	No	NA	No	NA	No	NA	No	NA	No	NA	No	NA	No	NA	NA	NA	No	1
HN	AS	520	042-005	S1	2017	2210	Inconclusive	Yes	No	No	No	No	No	NA	No	No	No	NA	No	NA	No	NA	No	NA	No	NA	No	NA	No	NA	No	NA	No	NA	NA	NA	No	1
HN	AS	521	043-017OL	S3	2015	2008	Yes	Yes	Yes	Yes	Yes	Yes	Yes	NA	No	Yes	No	NA	No	NA	No	NA	No	NA	Yes	NA	No	NA	No	NA	No	NA	No	NA	NA	NA	Yes	3
HN	AS	522	043-022OL	S3	2018	2104	Yes	Yes	No	No	No	No	No	NA	No	Yes	No	NA	No	NA	No	NA	No	NA	Yes	NA	No	NA	No	NA	No	NA	No	NA	NA	NA	Yes	2
HN	AS	523	043-025	S2k	2019	2405	Yes	Yes	No	No	No	No	No	NA	No	Yes	No	NA	Yes	NA	No	NA	No	NA	No	NA	No	NA	No	NA	No	NA	No	NA	NA	NA	No	2
HN	AS	524	043-034	S2e	2009	1402	Yes	Yes	No	No	No	No	No	NA	No	Yes	No	NA	Yes	NA	No	NA	No	NA	No	NA	No	NA	No	NA	No	NA	No	NA	NA	NA	No	2
HN	AS	525	043-035	S2e	2014	1712	Yes	Yes	No	No	No	No	No	NA	No	Yes	Yes	NA	Yes	NA	No	NA	No	NA	No	NA	No	NA	No	NA	No	NA	No	NA	NA	NA	No	2
HN	AS	526	043-044	S3	2017	2112	Yes	Yes	No	No	No	No	Yes	NA	No	Yes	Yes	NA	Yes	NA	No	NA	No	NA	No	NA	No	NA	No	NA	No	NA	No	NA	NA	NA	No	2
HN	AS	527	043-047	S2k	2019	2212	Yes	Yes	No	No	No	No	No	NA	No	Yes	Yes	NA	No	NA	No	NA	No	NA	No	NA	No	NA	No	NA	No	NA	No	NA	NA	NA	No	2
HN	AS	528	043-048	S2k	2019	2412	Yes	Yes	Yes	No	No	Yes	Yes	NA	No	Yes	No	NA	No	NA	Yes	NA	No	NA	No	NA	No	NA	No	NA	No	NA	No	NA	NA	NA	Yes	3
HN	AS	529	043-049OL	S3	2019	2405	Yes	Yes	No	No	No	No	No	NA	No	Yes	No	NA	No	NA	No	NA	No	NA	Yes	NA	No	NA	No	NA	No	NA	No	NA	NA	NA	No	2
HN	AS	530	043-050	S2k	2018	2309	Yes	Yes	Yes	No	Yes	Yes	Yes	NA	Yes	Yes	Yes	NA	No	NA	Yes	NA	No	NA	No	NA	No	NA	No	NA	No	NA	No	NA	NA	NA	Yes	3
HN	AS	531	044-001	S2k	2018	2008	Yes	Yes	Yes	No	No	No	Yes	NA	No	Yes	Yes	NA	Yes	NA	No	NA	No	NA	No	NA	No	NA	No	NA	No	NA	No	NA	NA	NA	Yes	3
HN	AS	532	045-010	S2e	2018	2303	Yes	Yes	No	No	No	No	No	NA	No	Yes	No	NA	Yes	NA	No	NA	No	NA	No	NA	No	NA	No	NA	No	NA	No	NA	NA	NA	Yes	2
HN	AS	533	045-012	S2k	2018	2101	Yes	Yes	No	No	No	No	No	NA	No	Yes	No	NA	Yes	NA	No	NA	No	NA	No	NA	No	NA	No	NA	No	NA	No	NA	NA	NA	No	2
HN	AS	534	045-013	S2e	2016	2111	Yes	Yes	Yes	Yes	No	No	No	NA	No	Yes	No	NA	Yes	NA	No	NA	No	NA	No	NA	No	NA	No	NA	No	NA	No	NA	NA	NA	Yes	3
HN	AS	535	045-015	S2e	2020	2212	Yes	Yes	Yes	Yes	No	No	No	NA	No	Yes	No	NA	Yes	NA	No	NA	No	NA	No	NA	No	NA	No	NA	No	NA	No	NA	NA	NA	Yes	3
HN	AS	536	048-011	S2k	2019	2406	Yes	Yes	Yes	No	No	No	Yes	NA	No	Yes	No	NA	Yes	5000	No	NA	No	NA	No	NA	No	NA	No	NA	No	NA	No	NA	NA	NA	Yes	4
HN	AS	537	048-012	S2k	2018	2308	Yes	Yes	Yes	No	Yes	No	Yes	NA	No	Yes	Yes	NA	Yes	2500	No	NA	Yes	NA	No	NA	No	NA	No	NA	No	NA	No	NA	NA	NA	No	3
HN	AS	538	048-013	S2k	2017	2203	Yes	Yes	No	No	No	No	No	NA	No	Yes	Yes	NA	Yes	13000	No	NA	No	NA	No	NA	No	NA	No	NA	No	NA	No	NA	NA	NA	No	2
HN	AS	539	048-014	S2k	2016	2101	Yes	Yes	Yes	Yes	No	Yes	Yes	NA	No	Yes	Yes	NA	Yes	NA	No	NA	No	NA	No	NA	No	NA	No	NA	No	NA	No	NA	NA	NA	Yes	3
HN	AS	540	048-015	S2k	2018	2307	Yes	Yes	Yes	No	No	Yes	Yes	NA	No	Yes	Yes	NA	Yes	NA	No	NA	No	NA	No	NA	No	NA	No	NA	No	NA	No	NA	NA	NA	No	3
HN	AS	541	048-016	S2k	2017	2211	Yes	Yes	No	No	No	No	No	NA	No	Yes	No	NA	Yes	8500	No	NA	No	NA	No	NA	No	NA	No	NA	No	NA	No	NA	NA	NA	Yes	2
HN	AS	542	049-006	S2k	2011	1612	No	No	No	No	No	No	No	NA	No	No	No	NA	No	NA	No	NA	No	NA	No	NA	No	NA	No	NA	No	NA	No	NA	NA	NA	No	1
HN	AS	543	049-010	S2k	2013	1809	Yes	Yes	Yes	No	No	No	Yes	NA	No	Yes	Yes	NA	Yes	NA	No	NA	No	NA	No	NA	No	NA	No	NA	No	NA	No	NA	NA	NA	No	3
HN	AS	544	049-012	S1	2019	2409	Yes	Yes	No	No	No	No	No	NA	No	Yes	Yes	NA	No	NA	No	NA	No	NA	No	NA	No	NA	No	NA	No	NA	No	NA	NA	NA	No	2
HN	AS	545	049-013	S3	2016	2108	Yes	Yes	Yes	No	No	No	Yes	NA	No	Yes	Yes	NA	Yes	NA	No	NA	No	NA	No	NA	No	NA	No	NA	No	NA	No	NA	NA	NA	No	3
HN	AS	546	050-001	S3	2014	1904	Yes	Yes	Yes	No	No	No	Yes	NA	No	Yes	Yes	NA	Yes	NA	No	NA	No	NA	No	NA	No	NA	No	NA	No	NA	No	NA	NA	NA	Yes	3
HN	AS	547	050-002	S3	2019	2408	Yes	Yes	Yes	Yes	Yes	No	Yes	NA	No	Yes	Yes	NA	Yes	NA	No	NA	Yes	NA	No	NA	No	NA	No	NA	No	NA	No	NA	NA	NA	Yes	3
HN	AS	548	051-001	S3	2018	2307	Yes	Yes	Yes	No	No	No	Yes	NA	No	Yes	Yes	NA	Yes	NA	No	NA	No	NA	No	NA	No	NA	No	NA	No	NA	No	NA	NA	NA	No	3
HN	AS	549	051-026	S3	2018	2305	Yes	Yes	Yes	Yes	No	No	Yes	NA	No	Yes	Yes	NA	No	NA	Yes	NA	No	NA	No	NA	No	NA	No	NA	No	NA	No	NA	NA	NA	Yes	3
HN	AS	550	051-027	S2k	2019	2408	Yes	Yes	Yes	No	No	No	Yes	NA	No	Yes	Yes	NA	No	4502	No	NA	No	NA	No	NA	No	NA	No	NA	No	NA	No	NA	NA	NA	No	3
HN	AS	551	051-028	S3	2014	1904	Yes	Yes	Yes	Yes	No	No	No	NA	No	Yes	No	NA	Yes	60000	No	NA	No	NA	No	NA	No	NA	No	NA	No	NA	No	NA	NA	NA	No	3
HN	AS	552	051-029	S2k	2019	2412	Yes	Yes	Yes	No	No	No	Yes	NA	No	Yes	Yes	NA	Yes	NA	No	NA	No	NA	No	NA	No	NA	No	NA	No	NA	No	NA	NA	NA	Yes	3
HN	AS	553	051-030	S2k	2014	1909	No	Yes	No	No	No	No	No	NA	No	No	No	NA	No	NA	No	NA	No	NA	No	NA	No	NA	No	NA	No	NA	No	NA	NA	NA	No	1
HN	AS	554	053-001	S3	2018	2112	Yes	Yes	No	No	No	No	No	NA	No	Yes	Yes	NA	No	NA	No	NA	Yes	NA	No	NA	No	NA	No	NA	No	NA	No	NA	NA	NA	Yes	2
HN	AS	555	053-002	S3	2017	2111	Yes	Yes	Yes	No	Yes	Yes	Yes	NA	No	Yes	Yes	NA	Yes	NA	No	NA	Yes	NA	No	NA	No	NA	No	NA	No	NA	No	NA	NA	NA	No	3
HN	AS	556	053-006	S3	2018	2307	Yes	Yes	No	No	No	No	No	NA	No	Yes	Yes	NA	Yes	5000	Yes	NA	Yes	NA	No	NA	No	NA	No	NA	No	NA	No	NA	NA	NA	No	2
HN	AS	557	053-007	S1	2016	2106	No	No	No	No	No	No	No	NA	No	No	No	NA	No	NA	No	NA	No	NA	No	NA	No	NA	No	NA	No	NA	No	NA	NA	NA	No	1
HN	AS	558	053-009	S2k	2014	1910	Yes	Yes	No	No	No	No	No	NA	No	Yes	Yes	NA	Yes	NA	No	NA	No	NA	No	NA	No	NA	No	NA	No	NA	No	NA	NA	NA	No	2
HN	AS	559	053-010	S3	2009	1410	No	No	No	No	No	No	No	NA	No	No	No	NA	No	NA	No	NA	No	NA	No	NA	No	NA	No	NA	No	NA	No	NA	NA	NA	No	1
HN	AS	560	053-011	S3	2020	2502	Yes	Yes	No	No	No	No	No	NA	No	Yes	Yes	NA	No	NA	No	NA	No	NA	No	NA	No	NA	No	NA	No	NA	No	NA	NA	NA	No	2
HN	AS	561	053-012	S2k	2017	2204	Yes	Yes	No	No	No	No	No	NA	No	Yes	No	NA	Yes	NA	No	NA	No	NA	No	NA	No	NA	No	NA	No	NA	No	NA	NA	NA	No	2
HN	AS	562	053-013	S3	2014	1902	Yes	Yes	No	No	No	No	No	NA	No	Yes	No	NA	Yes	NA	No	NA	Yes	NA	No	NA	No	NA	No	NA	No	NA	No	NA	NA	NA	No	2
HN	AS	563	053-015	S1	2017	2001	Yes	Yes	No	No	No	No	No	NA	No	Yes	Yes	NA	No	NA	No	NA	No	NA	No	NA	No	NA	No	NA	No	NA	No	NA	NA	NA	Yes	2
HN	AS	564	053-018	S3	2015	1908	No	No	No	No	No	No	No	NA	No	No	No	NA	No	NA	No	NA	No	NA	No	NA	No	NA	No	NA	No	NA	No	NA	NA	NA	No	1
HN	AS	565	053-023	S3	2011	1512	Yes	Yes	No	No	No	No	No	NA	No	Yes	No	NA	No	NA	No	NA	No	NA	No	NA	Yes	NA	No	NA	No	NA	No	NA	NA	NA	Yes	2
HN	AS	566	053-024	S3	2016	2112	Yes	Yes	No	No	No	No	No	NA	No	Yes	Yes	NA	No	NA	No	NA	No	NA	No	NA	No	NA	No	NA	No	NA	No	NA	NA	NA	No	2
HN	AS	567	053-027	S1	2013	1809	No	No	No	No	No	No	No	NA	No	No	No	NA	No	NA	No	NA	No	NA	No	NA	No	NA	No	NA	No	NA	No	NA	NA	NA	No	1
HN	AS	568	053-028	S1	2019	2401	No	No	No	No	No	No	No	NA	No	No	No	NA	No	NA	No	NA	No	NA	No	NA	No	NA	No	NA	No	NA	No	NA	NA	NA	No	1
HN	AS	569	053-032a	S2e	2019	2403	Yes	Yes	No	No	No	No	No	NA	No	Yes	Yes	NA	Yes	NA	No	NA	Yes	NA	No	NA	No	NA	No	NA	No	NA	No	NA	NA	NA	Yes	2
HN	AS	570	053-032b	S1	2013	1809	No	No	No	No	No	No	No	NA	No	No	No	NA	No	NA	No	NA	No	NA	No	NA	No	NA	No	NA	No	NA	No	NA	NA	NA	No	1
HN	AS	571	053-036	S1	2013	1809	No	No	No	No	No	No	No	NA	No	No	No	NA	No	NA	No	NA	No	NA	No	NA	No	NA	No	NA	No	NA	No	NA	NA	NA	No	1
HN	AS	572	053-037	S1	2013	1809	No	No	No	No	No	No	No	NA	No	No	No	NA	No	NA	No	NA	No	NA	No	NA	No	NA	No	NA	No	NA	No	NA	NA	NA	No	1
HN	AS	573	053-041	S2e	2019	2205	No	No	No	No	No	No	No	NA	No	No	No	NA	No	NA	No	NA	No	NA	No	NA	No	NA	No	NA	No	NA	No	NA	NA	NA	No	1
HN	AS	574	053-043	S2e	2014	1904	Yes	Yes	No	No	No	No	No	NA	No	Yes	Yes	NA	No	NA	Yes	NA	No	NA	No	NA	No	NA	No	NA	No	NA	No	NA	NA	NA	No	2
HN	AS	575	053-045	S2e	2019	2406	Yes	Yes	Yes	No	No	No	No	Naive panel	No	Yes	Yes	NA	No	NA	No	NA	Yes	NA	No	NA	No	NA	No	NA	No	NA	No	NA	NA	NA	No	3
HN	AS	576	053-046	S2k	2016	2007	Yes	Yes	No	No	No	No	No	NA	No	Yes	Yes	NA	Yes	NA	No	NA	Yes	NA	No	NA	No	NA	No	NA	No	NA	No	NA	NA	NA	No	2
HN	AS	577	053-047	S3	2017	2202	Yes	Yes	Yes	No	No	No	Yes	NA	No	Yes	Yes	NA	Yes	NA	No	NA	Yes	NA	No	NA	No	NA	No	NA	No	NA	No	NA	NA	NA	No	3
HN	AS	578	053-048	S3	2019	2406	Yes	Yes	Yes	Yes	Yes	Yes	Yes	NA	No	Yes	No	NA	No	NA	Yes	NA	No	NA	No	NA	No	NA	No	NA	No	NA	No	NA	NA	NA	Yes	3
HN	AS	579	053-050	S1	2017	2201	No	No	No	No	No	No	No	NA	No	No	No	NA	No	NA	No	NA	No	NA	No	NA	No	NA	No	NA	No	NA	No	NA	NA	NA	No	1
HN	AS	580	053-054	S1	2020	2104	No	No	No	No	No	No	No	NA	No	No	No	NA	No	NA	No	NA	No	NA	No	NA	No	NA	No	NA	No	NA	No	NA	NA	NA	No	1
HN	AS	581	054-001	S1	2017	2210	No	No	No	No	No	No	No	NA	No	No	No	NA	No	NA	No	NA	No	NA	No	NA	No	NA	No	NA	No	NA	No	NA	NA	NA	No	1
HN	AS	582	054-002	S1	2017	2210	No	No	No	No	No	No	No	NA	No	No	No	NA	No	NA	No	NA	No	NA	No	NA	No	NA	No	NA	No	NA	No	NA	NA	NA	No	1
HN	AS	583	055-001	S2k	2014	1905	Yes	Yes	Yes	No	Yes	No	Yes	NA	No	Yes	No	NA	Yes	NA	No	NA	No	NA	No	NA	No	NA	No	NA	No	NA	No	NA	NA	NA	No	3
HN	AS	584	055-002	S2k	2017	2012	Yes	Yes	Yes	No	No	No	Yes	NA	No	Yes	Yes	NA	Yes	NA	No	NA	No	NA	No	NA	No	NA	No	NA	No	NA	No	NA	NA	NA	No	3
HN	AS	585	055-004	S2k	2018	2112	Yes	Yes	No	No	No	No	No	NA	No	Yes	Yes	NA	No	NA	No	NA	No	NA	No	NA	No	NA	No	NA	No	NA	No	NA	NA	NA	No	2
HN	AS	586	055-007	S2k	2013	1809	Yes	Yes	No	No	No	No	No	NA	No	Yes	Yes	NA	Yes	NA	No	NA	No	NA	No	NA	No	NA	No	NA	No	NA	No	NA	NA	NA	No	2
HN	AS	587	055-008	S2k	2018	2305	Yes	Yes	Yes	Yes	No	No	Yes	NA	No	Yes	No	NA	Yes	NA	No	NA	No	NA	No	NA	No	NA	No	NA	No	NA	No	NA	NA	NA	No	3
HN	AS	588	057-008	S3	2018	2302	Yes	Yes	Yes	No	No	No	Yes	NA	No	Yes	Yes	NA	Yes	NA	No	NA	No	NA	No	NA	No	NA	No	NA	No	NA	No	NA	NA	NA	No	3
HN	AS	589	057-013	S3	2018	2303	Yes	Yes	Yes	No	Yes	Yes	Yes	NA	No	Yes	Yes	NA	Yes	NA	No	NA	No	NA	No	NA	No	NA	No	NA	No	NA	No	NA	NA	NA	Yes	3
HN	AS	590	057-016	S3	2015	2010	Yes	Yes	Yes	No	No	No	Yes	NA	No	Yes	Yes	NA	Yes	NA	No	NA	No	NA	No	NA	No	NA	No	NA	No	NA	No	NA	NA	NA	Yes	3
HN	AS	591	057-017	S2k	2018	2307	Yes	Yes	Yes	No	No	No	Yes	NA	No	Yes	Yes	NA	Yes	NA	No	NA	No	NA	No	NA	No	NA	No	NA	No	NA	No	NA	NA	NA	Yes	3
HN	AS	592	057-023	S3	2014	1912	Yes	Yes	Yes	No	No	No	Yes	NA	No	Yes	Yes	NA	Yes	NA	No	NA	No	NA	No	NA	No	NA	No	NA	No	NA	No	NA	NA	NA	Yes	3
HN	AS	593	057-025	S3	2015	2010	Yes	Yes	Yes	Yes	No	No	Yes	NA	No	Yes	Yes	NA	Yes	NA	No	NA	No	NA	No	NA	No	NA	No	NA	No	NA	No	NA	NA	NA	Yes	3
HN	AS	594	057-026	S2e	2017	2211	Yes	Yes	Yes	No	No	No	Yes	NA	No	Yes	Yes	NA	Yes	NA	No	NA	No	NA	No	NA	No	NA	No	NA	No	NA	No	NA	NA	NA	No	3
HN	AS	595	058-001	S2k	2017	2205	Yes	Yes	Yes	No	No	No	Yes	NA	No	Yes	No	NA	Yes	NA	No	NA	No	NA	No	NA	No	NA	No	NA	No	NA	No	NA	NA	NA	No	3
HN	AS	596	059-002	S2k	2020	2504	Yes	Yes	Yes	No	No	No	Yes	NA	No	Yes	Yes	NA	Yes	NA	No	NA	No	NA	No	NA	No	NA	No	NA	No	NA	No	NA	NA	NA	No	3
HN	AS	597	059-004	S2k	2018	2312	Yes	Yes	No	No	No	No	No	NA	No	Yes	Yes	NA	No	NA	No	NA	No	NA	No	NA	No	NA	No	NA	No	NA	No	NA	NA	NA	No	2
HN	AS	598	059-005	S2k	2016	2108	Yes	Yes	No	No	No	No	No	NA	No	Yes	Yes	NA	No	NA	No	NA	No	NA	No	NA	No	NA	No	NA	No	NA	No	NA	NA	NA	No	2
HN	AS	599	059-006	S2k	2018	2308	Yes	Yes	No	No	No	No	No	NA	No	Yes	Yes	NA	No	NA	No	NA	No	NA	No	NA	No	NA	No	NA	No	NA	No	NA	NA	NA	No	2
HN	AS	600	060-002	S3	2019	2412	Yes	Yes	Yes	Yes	Yes	No	Yes	NA	No	Yes	No	NA	Yes	NA	No	NA	No	NA	No	NA	No	NA	No	NA	No	NA	No	NA	NA	NA	No	3
HN	AS	601	060-003	S3	2018	2311	Yes	Yes	Yes	Yes	No	Yes	Yes	NA	No	Yes	No	NA	Yes	NA	No	NA	No	NA	No	NA	No	NA	No	NA	No	NA	No	NA	NA	NA	No	3
HN	AS	602	060-004	S2e	2018	2303	Yes	Yes	Yes	Yes	No	No	Yes	NA	No	Yes	Yes	NA	Yes	NA	No	NA	No	NA	No	NA	No	NA	No	NA	No	NA	No	NA	NA	NA	Yes	3
HN	AS	603	060-005	S2e	2016	2012	Yes	Yes	Yes	Yes	No	No	Yes	NA	No	Yes	No	NA	Yes	NA	No	NA	No	NA	No	NA	No	NA	Yes	70000	No	NA	No	NA	NA	NA	Yes	4
HN	AS	604	060-006	S3	2017	2212	Yes	Yes	Yes	Yes	No	Yes	Yes	NA	No	Yes	No	NA	Yes	12000	No	NA	No	NA	No	NA	No	NA	No	NA	No	NA	No	NA	NA	NA	No	3
HN	AS	605	061-004	S2k	2014	1910	Yes	Yes	Yes	No	No	Yes	Yes	NA	No	Yes	No	NA	Yes	NA	No	NA	No	NA	No	NA	No	NA	No	NA	No	NA	No	NA	NA	NA	Yes	3
HN	AS	606	061-016	S3	2014	1907	Yes	Yes	Yes	Yes	No	Yes	Yes	NA	No	Yes	No	NA	Yes	NA	No	NA	No	NA	No	NA	No	NA	No	NA	No	NA	No	NA	NA	NA	Yes	3
HN	AS	607	061-020	S2k	2011	1602	Yes	Yes	No	No	No	No	No	NA	No	Yes	No	NA	Yes	NA	No	NA	No	NA	No	NA	No	NA	No	NA	No	NA	No	NA	NA	NA	No	2
HN	AS	608	061-021	S2k	2014	1910	Yes	Yes	Yes	No	No	No	Yes	NA	No	Yes	Yes	NA	Yes	NA	No	NA	No	NA	No	NA	No	NA	No	NA	No	NA	No	NA	NA	NA	No	3
HN	AS	609	061-025	S2k	2013	1812	Yes	Yes	Yes	No	No	No	Yes	NA	No	Yes	No	NA	No	NA	Yes	NA	Yes	NA	No	NA	No	NA	No	NA	No	NA	No	NA	NA	NA	No	3
HN	AS	610	061-029	S1	2018	2309	No	No	No	No	No	No	No	NA	No	No	No	NA	No	NA	No	NA	No	NA	No	NA	No	NA	No	NA	No	NA	No	NA	NA	NA	No	1
HN	AS	611	061-030	S1	2016	2109	No	No	No	No	No	No	No	NA	No	No	No	NA	No	NA	No	NA	No	NA	No	NA	No	NA	No	NA	No	NA	No	NA	NA	NA	No	1
HN	AS	612	061-031	S2k	2016	2102	Yes	Yes	Yes	No	No	No	Yes	NA	No	Yes	No	NA	Yes	10000	No	NA	No	NA	No	NA	No	NA	No	NA	No	NA	No	NA	NA	NA	No	3
HN	AS	613	061-032	S2k	2018	2310	Yes	Yes	Yes	No	No	No	Yes	NA	No	Yes	No	NA	Yes	NA	No	NA	No	NA	No	NA	No	NA	No	NA	No	NA	No	NA	NA	NA	No	3
HN	AS	614	062-008	S1	2011	1608	No	No	No	No	No	No	No	NA	No	No	No	NA	No	NA	No	NA	No	NA	No	NA	No	NA	No	NA	No	NA	No	NA	NA	NA	No	1
HN	AS	615	063-001	S3	2016	1912	Yes	Yes	Yes	No	No	No	Yes	NA	No	Yes	No	NA	Yes	NA	No	NA	No	NA	No	NA	No	NA	No	NA	No	NA	No	NA	NA	NA	No	3
HN	AS	616	063-002	S1	2017	2209	Yes	Yes	No	No	No	No	No	NA	No	Yes	Yes	NA	No	NA	No	NA	No	NA	No	NA	No	NA	No	NA	No	NA	No	NA	NA	NA	No	2
HN	AS	617	063-003	S3	2017	2012	Yes	Yes	Yes	No	No	No	Yes	NA	No	Yes	No	NA	Yes	NA	No	NA	Yes	NA	No	NA	No	NA	No	NA	No	NA	No	NA	NA	NA	No	3
HN	AS	618	064-005	S1	2017	2006	No	No	No	No	No	No	No	NA	No	No	No	NA	No	NA	No	NA	No	NA	No	NA	No	NA	No	NA	No	NA	No	NA	NA	NA	No	1
HN	AS	619	064-006	S1	2017	2006	No	No	No	No	No	No	No	NA	No	No	No	NA	No	NA	No	NA	No	NA	No	NA	No	NA	No	NA	No	NA	No	NA	NA	NA	No	1
HN	AS	620	064-007	S1	2017	2006	No	No	No	No	No	No	No	NA	No	No	No	NA	No	NA	No	NA	No	NA	No	NA	No	NA	No	NA	No	NA	No	NA	NA	NA	No	1
HN	AS	621	064-008	S1	2017	2006	No	No	No	No	No	No	No	NA	No	No	No	NA	No	NA	No	NA	No	NA	No	NA	No	NA	No	NA	No	NA	No	NA	NA	NA	No	1
HN	AS	622	064-009	S1	2017	2006	No	No	No	No	No	No	No	NA	No	No	No	NA	No	NA	No	NA	No	NA	No	NA	No	NA	No	NA	No	NA	No	NA	NA	NA	No	1
HN	AS	623	064-010	S1	2017	2006	No	No	No	No	No	No	No	NA	No	No	No	NA	No	NA	No	NA	No	NA	No	NA	No	NA	No	NA	No	NA	No	NA	NA	NA	No	1
HN	AS	624	064-011	S1	2017	2006	No	No	No	No	No	No	No	NA	No	No	No	NA	No	NA	No	NA	No	NA	No	NA	No	NA	No	NA	No	NA	No	NA	NA	NA	No	1
HN	AS	625	064-012	S1	2017	2006	No	No	No	No	No	No	No	NA	No	No	No	NA	No	NA	No	NA	No	NA	No	NA	No	NA	No	NA	No	NA	No	NA	NA	NA	No	1
HN	AS	626	064-016	S1	2017	2006	No	No	No	No	No	No	No	NA	No	No	No	NA	No	NA	No	NA	No	NA	No	NA	No	NA	No	NA	No	NA	No	NA	NA	NA	No	1
HN	AS	627	064-017	S1	2017	2006	No	No	No	No	No	No	No	NA	No	No	No	NA	No	NA	No	NA	No	NA	No	NA	No	NA	No	NA	No	NA	No	NA	NA	NA	No	1
HN	AS	628	064-018	S1	2018	2112	No	No	No	No	No	No	No	NA	No	No	No	NA	No	NA	No	NA	No	NA	No	NA	No	NA	No	NA	No	NA	No	NA	NA	NA	No	1
HN	AS	629	064-019	S1	2019	2206	No	No	No	No	No	No	No	NA	No	No	No	NA	No	NA	No	NA	No	NA	No	NA	No	NA	No	NA	No	NA	No	NA	NA	NA	No	1
HN	CH	630	065-002	S2k	2015	2010	Yes	Yes	Yes	Yes	Yes	No	Yes	NA	Yes	Yes	Yes	NA	Yes	NA	No	NA	No	NA	No	NA	No	NA	No	NA	No	NA	No	NA	NA	NA	Yes	3
HN	CH	631	065-003	S3	2015	2011	Yes	Yes	Yes	No	No	No	Yes	NA	No	Yes	Yes	NA	Yes	NA	No	NA	No	NA	No	NA	No	NA	No	NA	No	NA	No	NA	NA	NA	No	3
HN	CH	632	067-008	S2k	2011	1605	Yes	Yes	No	No	No	No	No	NA	No	Yes	Yes	NA	No	NA	No	NA	No	NA	No	NA	No	NA	No	NA	No	NA	No	NA	NA	NA	No	2
HN	CH	633	068-003	S2k	2019	2305	Yes	Yes	Yes	No	Yes	No	Yes	NA	No	Yes	No	NA	Yes	2500	Yes	1000	No	NA	No	NA	No	NA	No	NA	No	NA	No	NA	NA	NA	Yes	4
HN	CH	634	071-013	S2k	2018	2311	Yes	Yes	Yes	No	No	No	Yes	NA	No	Yes	No	NA	Yes	NA	No	NA	No	NA	No	NA	No	NA	No	NA	No	NA	No	NA	NA	NA	No	3
HN	CH	635	072-001	S2k	2014	1910	Yes	Yes	Yes	No	No	No	Yes	NA	No	Yes	Yes	NA	Yes	NA	No	NA	No	NA	No	NA	No	NA	No	NA	No	NA	No	NA	NA	NA	No	3
HN	CH	636	073-004	S2k	2018	2306	Yes	Yes	No	No	No	No	No	NA	No	Yes	No	NA	Yes	NA	No	NA	No	NA	No	NA	No	NA	No	NA	No	NA	No	NA	NA	NA	No	2
HN	CH	637	073-005	S3	2013	1812	Yes	No	Yes	Yes	Yes	Yes	Yes	NA	No	Yes	Yes	NA	Yes	220000	No	NA	No	NA	No	NA	No	NA	No	NA	No	NA	No	NA	NA	NA	No	3
HN	CH	638	073-006	S3	2015	2010	Yes	No	Yes	Yes	Yes	Yes	Yes	NA	No	Yes	Yes	NA	Yes	220000	No	NA	No	NA	No	NA	No	NA	No	NA	No	NA	No	NA	NA	NA	No	3
HN	CH	639	073-019	S3	2013	1805	Yes	No	Yes	Yes	Yes	Yes	Yes	NA	No	Yes	Yes	NA	Yes	220000	No	NA	No	NA	No	NA	No	NA	No	NA	No	NA	No	NA	NA	NA	No	3
HN	CH	640	073-020	S3	2013	1805	Yes	No	Yes	Yes	Yes	Yes	Yes	NA	No	Yes	Yes	NA	Yes	220000	No	NA	No	NA	No	NA	No	NA	No	NA	No	NA	No	NA	NA	NA	No	3
HN	CH	641	073-022	S3	2013	1810	Yes	No	Yes	Yes	Yes	Yes	Yes	NA	No	Yes	Yes	NA	Yes	220000	No	NA	No	NA	No	NA	No	NA	No	NA	No	NA	No	NA	NA	NA	No	3
HN	CH	642	073-023	S3	2014	1908	Yes	No	Yes	Yes	Yes	Yes	Yes	NA	No	Yes	Yes	NA	Yes	220000	No	NA	No	NA	No	NA	No	NA	No	NA	No	NA	No	NA	NA	NA	No	3
HN	CH	643	073-024	S3	2014	1904	Yes	No	Yes	Yes	Yes	Yes	Yes	NA	No	Yes	Yes	NA	Yes	220000	No	NA	No	NA	No	NA	No	NA	No	NA	No	NA	No	NA	NA	NA	No	3
HN	CH	644	073-025	S3	2014	1904	Yes	No	Yes	Yes	Yes	Yes	Yes	NA	No	Yes	Yes	NA	Yes	220000	No	NA	No	NA	No	NA	No	NA	No	NA	No	NA	No	NA	NA	NA	No	3
HN	CH	645	073-026	S3	2014	1907	Yes	No	Yes	Yes	Yes	Yes	Yes	NA	No	Yes	Yes	NA	Yes	220000	No	NA	No	NA	No	NA	No	NA	No	NA	No	NA	No	NA	NA	NA	No	3
HN	CH	646	073-027	S3	2014	1907	Yes	No	Yes	Yes	Yes	Yes	Yes	NA	No	Yes	Yes	NA	Yes	220000	No	NA	No	NA	No	NA	No	NA	No	NA	No	NA	No	NA	NA	NA	No	3
HN	CH	647	075-002	S2k	2014	1909	No	No	No	No	No	No	No	NA	No	No	No	NA	No	NA	No	NA	No	NA	No	NA	No	NA	No	NA	No	NA	No	NA	NA	NA	No	1
HN	CH	648	075-003	S1	2017	2210	No	No	No	No	No	No	No	NA	No	No	No	NA	No	NA	No	NA	No	NA	No	NA	No	NA	No	NA	No	NA	No	NA	NA	NA	No	1
HN	CH	649	076-001	S3	2014	1907	Yes	No	Yes	Yes	No	No	No	NA	No	Yes	Yes	NA	Yes	172500	Yes	14700	Yes	216737	No	NA	No	NA	No	NA	No	NA	Yes	10000	NA	NA	No	3
HN	CH	650	076-006	S3	2014	1907	Yes	No	Yes	Yes	No	No	No	NA	No	Yes	Yes	NA	Yes	172500	Yes	14700	Yes	216737	No	NA	No	NA	No	NA	No	NA	Yes	10000	NA	NA	No	3
HN	CH	651	078-007	S1	2016	2012	No	No	No	No	No	No	No	NA	No	No	No	NA	No	NA	No	NA	No	NA	No	NA	No	NA	No	NA	No	NA	No	NA	NA	NA	No	1
HN	CH	652	078-010	S1	2015	2005	No	No	No	No	No	No	No	NA	No	No	No	NA	No	NA	No	NA	No	NA	No	NA	No	NA	No	NA	No	NA	No	NA	NA	NA	No	1
HN	CH	653	078-014	S1	2019	2401	No	No	No	No	No	No	No	NA	No	No	No	NA	No	NA	No	NA	No	NA	No	NA	No	NA	No	NA	No	NA	No	NA	NA	NA	No	1
HN	CH	654	078-015	S2k	2018	2312	Yes	Yes	No	No	No	No	No	NA	No	Yes	No	NA	Yes	NA	No	NA	No	NA	No	NA	No	NA	No	NA	No	NA	No	NA	NA	NA	Yes	2
HN	CH	655	078-016	S1	2018	2307	No	No	No	No	No	No	No	NA	No	No	No	NA	No	NA	No	NA	No	NA	No	NA	No	NA	No	NA	No	NA	No	NA	NA	NA	No	1
HN	CH	656	079-001	S3	2018	2312	Yes	Yes	No	No	No	No	No	NA	No	Yes	No	NA	Yes	NA	No	NA	No	NA	No	NA	No	NA	No	NA	No	NA	No	NA	NA	NA	No	2
HN	CH	657	080-001	S3	2020	2504	Yes	Yes	Yes	Yes	Yes	No	Yes	NA	No	Yes	No	NA	Yes	NA	No	NA	Yes	NA	No	NA	No	NA	No	NA	No	NA	No	NA	NA	NA	Yes	3
HN	CH	658	080-002	S2k	2016	2110	Yes	Yes	Yes	No	No	No	Yes	NA	No	Yes	No	NA	Yes	NA	No	NA	No	NA	No	NA	No	NA	No	NA	No	NA	No	NA	NA	NA	No	3
HN	CH	659	080-004	S2e	2015	2009	Yes	Yes	Yes	Yes	Yes	Yes	Yes	NA	No	Yes	Yes	NA	Yes	NA	No	NA	Yes	NA	No	NA	No	NA	No	NA	No	NA	No	NA	NA	NA	No	3
HN	CH	660	081-007	S3	2019	2403	Yes	Yes	Yes	No	No	Yes	Yes	NA	No	Yes	Yes	NA	Yes	NA	No	NA	No	NA	No	NA	No	NA	No	NA	No	NA	No	NA	NA	NA	Yes	3
HN	CH	661	081-009	S3	2020	2503	Inconclusive	Yes	No	No	No	No	No	NA	No	No	No	NA	No	NA	No	NA	No	NA	No	NA	No	NA	No	NA	No	NA	No	NA	NA	NA	No	1
HN	CH	662	081-010	S3	2019	2406	Yes	Yes	Yes	Yes	Yes	No	Yes	NA	No	Yes	No	NA	Yes	5000	No	NA	No	NA	No	NA	No	NA	No	NA	No	NA	No	NA	NA	NA	Yes	4
HN	CH	663	082-002	S3	2013	1812	Yes	Yes	No	No	No	No	No	NA	No	Yes	No	NA	Yes	34053	No	NA	Yes	5000	No	NA	No	NA	No	NA	No	NA	No	NA	NA	NA	Yes	2
HN	CH	664	082-005	S1	2016	1906	Yes	Yes	Yes	No	No	No	Yes	NA	No	Yes	No	NA	Yes	NA	No	NA	No	NA	No	NA	No	NA	No	NA	No	NA	No	NA	NA	NA	No	3
HN	CH	665	082-006	S2k	2017	2112	Yes	Yes	Yes	No	Yes	No	Yes	NA	No	Yes	Yes	NA	Yes	NA	No	NA	No	NA	No	NA	No	NA	No	NA	No	NA	No	NA	NA	NA	No	3
HN	CH	666	082-008	S2k	2017	2112	Yes	Yes	Yes	Yes	Yes	No	No	NA	No	Yes	No	NA	Yes	NA	No	NA	No	NA	No	NA	No	NA	No	NA	No	NA	No	NA	NA	NA	Yes	3
HN	CH	667	083-001	S2k	2013	1801	Yes	Yes	Yes	Yes	No	No	No	NA	No	Yes	Yes	NA	No	NA	No	NA	No	NA	No	NA	No	NA	No	NA	Yes	NA	No	NA	NA	NA	No	3
HN	CH	668	083-002	S3	2017	2201	Yes	Yes	No	No	No	No	No	NA	No	Yes	No	NA	Yes	NA	No	NA	No	NA	No	NA	No	NA	No	NA	Yes	NA	No	NA	NA	NA	Yes	2
HN	CH	669	083-003	S1	2012	1707	Inconclusive	Yes	No	No	No	No	No	NA	No	No	No	NA	No	NA	No	NA	No	NA	No	NA	No	NA	No	NA	No	NA	No	NA	NA	NA	Yes	1
HN	CH	670	083-004	S2k	2015	2005	Yes	Yes	Yes	No	No	No	Yes	NA	No	Yes	Yes	NA	Yes	NA	No	NA	No	NA	No	NA	No	NA	No	NA	Yes	NA	No	NA	NA	NA	Yes	3
HN	CH	671	083-005	S2k	2013	1807	Yes	Yes	Yes	No	No	No	Yes	NA	No	Yes	No	NA	Yes	NA	No	NA	No	NA	No	NA	No	NA	No	NA	No	NA	No	NA	NA	NA	No	3
HN	CH	672	083-010	S3	2014	1911	Yes	Yes	Yes	Yes	No	No	Yes	NA	No	Yes	No	NA	Yes	NA	No	NA	No	NA	No	NA	No	NA	No	NA	Yes	NA	No	NA	Unclear distribution	1250	No	3
HN	CH	673	083-011	S2k	2011	1612	Yes	Yes	Yes	No	No	No	Yes	NA	No	Yes	Yes	NA	Yes	NA	No	NA	No	NA	No	NA	No	NA	No	NA	No	NA	No	NA	NA	NA	No	3
HN	CH	674	083-012	S3	2014	1908	Yes	Yes	Yes	Yes	Yes	No	Yes	NA	No	Yes	No	NA	Yes	NA	No	NA	No	NA	No	NA	No	NA	No	NA	Yes	NA	No	NA	NA	NA	No	3
HN	CH	675	083-016	S3	2018	2311	Yes	Yes	Yes	Yes	Yes	No	Yes	NA	No	Yes	Yes	NA	Yes	NA	No	NA	No	NA	No	NA	No	NA	No	NA	Yes	NA	No	NA	NA	NA	Yes	3
HN	CH	676	083-017	S2k	2015	2012	Yes	Yes	Yes	No	No	No	Yes	NA	No	Yes	No	NA	Yes	NA	No	NA	No	NA	No	NA	No	NA	No	NA	No	NA	No	NA	NA	NA	No	3
HN	CH	677	083-018	S3	2017	2008	Yes	Yes	Yes	Yes	No	No	Yes	NA	No	Yes	No	NA	Yes	NA	No	NA	No	NA	No	NA	No	NA	No	NA	Yes	NA	No	NA	Unclear distribution	5000	No	3
HN	CH	678	083-020	S3	2019	2410	Yes	Yes	Yes	Yes	No	No	Yes	NA	No	Yes	No	NA	Yes	5000	No	NA	No	NA	No	NA	No	NA	No	NA	Yes	NA	No	NA	Unclear distribution	10000	Yes	4
HN	CH	679	083-021	S2k	2016	2105	Yes	Yes	Yes	No	No	No	Yes	NA	No	Yes	No	NA	Yes	NA	No	NA	No	NA	No	NA	No	NA	No	NA	Yes	NA	No	NA	NA	NA	No	3
HN	CH	680	083-022	S3	2018	2311	Yes	Yes	Yes	Yes	Yes	No	Yes	NA	No	Yes	Yes	NA	Yes	NA	No	NA	No	NA	No	NA	No	NA	No	NA	Yes	NA	No	NA	NA	NA	Yes	3
HN	CH	681	083-023	S3	2016	2105	Yes	Yes	Yes	Yes	No	No	Yes	NA	No	Yes	No	NA	Yes	3000	No	NA	No	NA	No	NA	No	NA	No	NA	No	NA	No	NA	NA	NA	No	3
HN	CH	682	083-024	S3	2016	2112	Yes	Yes	Yes	Yes	Yes	Yes	Yes	NA	No	Yes	No	NA	Yes	NA	No	NA	No	NA	No	NA	No	NA	No	NA	No	NA	No	NA	NA	NA	No	3
HN	CH	683	083-025	S3	2016	2108	Yes	Yes	Yes	Yes	Yes	Yes	Yes	NA	No	Yes	No	NA	Yes	NA	No	NA	No	NA	No	NA	No	NA	No	NA	No	NA	No	NA	NA	NA	No	3
HN	CH	684	083-026	S3	2016	2107	Yes	Yes	Yes	Yes	Yes	Yes	Yes	NA	No	Yes	No	NA	Yes	NA	No	NA	No	NA	No	NA	No	NA	No	NA	No	NA	No	NA	NA	NA	No	3
HN	CH	685	083-027	S3	2019	2405	Yes	Yes	Yes	Yes	Yes	No	Yes	NA	No	Yes	Yes	NA	Yes	NA	No	NA	No	NA	No	NA	No	NA	No	NA	Yes	NA	No	NA	NA	NA	No	3
HN	CH	686	083-028	S1	2016	2110	Yes	Yes	No	No	No	No	No	NA	No	Yes	No	NA	Yes	NA	No	NA	No	NA	No	NA	No	NA	No	NA	No	NA	No	NA	NA	NA	No	2
HN	CH	687	083-029	S3	2018	2311	Yes	Yes	Yes	Yes	Yes	No	Yes	NA	No	Yes	Yes	NA	Yes	NA	No	NA	No	NA	No	NA	No	NA	No	NA	Yes	NA	No	NA	NA	NA	Yes	3
HN	CH	688	083-030	S3	2019	2410	Yes	Yes	Yes	Yes	Yes	No	Yes	NA	No	Yes	Yes	NA	Yes	NA	No	NA	No	NA	No	NA	No	NA	No	NA	Yes	NA	No	NA	NA	NA	Yes	3
HN	CH	689	083-031	S3	2019	2406	Yes	Yes	Yes	Yes	Yes	Yes	Yes	NA	No	Yes	No	NA	Yes	NA	No	NA	No	NA	No	NA	No	NA	No	NA	No	NA	No	NA	NA	NA	Yes	3
HN	CH	690	083-037	S1	2019	2407	No	No	No	No	No	No	No	NA	No	No	No	NA	No	NA	No	NA	No	NA	No	NA	No	NA	No	NA	No	NA	No	NA	NA	NA	No	1
HN	CH	691	084-001	S2e	2019	2401	Yes	Yes	Yes	Yes	Yes	No	Yes	NA	No	Yes	Yes	NA	No	NA	No	NA	No	NA	No	NA	No	NA	No	NA	No	NA	No	NA	NA	NA	No	3
HN	CH	692	084-002	S1	2019	2406	No	No	No	No	No	No	No	NA	No	No	No	NA	No	NA	No	NA	No	NA	No	NA	No	NA	No	NA	No	NA	No	NA	NA	NA	No	1
HN	CH	693	086-001	S2k	2018	2301	Yes	Yes	Yes	No	No	No	Yes	NA	No	Yes	Yes	NA	Yes	NA	No	NA	No	NA	No	NA	No	NA	No	NA	No	NA	No	NA	NA	NA	No	3
HN	CH	694	086-003	S2k	2018	2302	No	No	No	No	No	No	No	NA	No	No	No	NA	No	NA	No	NA	No	NA	No	NA	No	NA	No	NA	No	NA	No	NA	NA	NA	No	1
HN	CH	695	086-004	S2k	2020	2504	No	No	No	No	No	No	No	NA	No	No	No	NA	No	NA	No	NA	No	NA	No	NA	No	NA	No	NA	No	NA	No	NA	NA	NA	No	1
HN	CH	696	086-005	S2k	2018	2303	Yes	Yes	No	No	No	No	No	NA	No	Yes	No	NA	No	NA	Yes	NA	No	NA	No	NA	No	NA	No	NA	No	NA	No	NA	NA	NA	No	2
HN	CH	697	087-001	S1	2015	2005	No	No	No	No	No	No	No	NA	No	No	No	NA	No	NA	No	NA	No	NA	No	NA	No	NA	No	NA	No	NA	No	NA	NA	NA	No	1
HN	CH	698	088-001	S3	2018	2212	Yes	Yes	Yes	No	No	No	Yes	NA	No	Yes	Yes	NA	Yes	NA	No	NA	No	NA	No	NA	No	NA	No	NA	No	NA	No	NA	NA	NA	Yes	3
HN	CH	699	088-003	S3	2016	2106	Inconclusive	Yes	No	No	No	No	No	NA	No	No	No	NA	No	NA	No	NA	No	NA	No	NA	No	NA	No	NA	No	NA	No	NA	NA	NA	Yes	1
HN	CH	700	088-004	S3	2017	2208	Inconclusive	Yes	No	No	No	No	No	NA	No	No	No	NA	No	NA	No	NA	No	NA	No	NA	No	NA	No	NA	No	NA	No	NA	NA	NA	No	1
HN	CH	701	088-005	S3	2016	2106	Yes	Yes	No	No	No	No	No	NA	No	Yes	Yes	NA	No	NA	No	NA	No	NA	No	NA	No	NA	No	NA	No	NA	No	NA	NA	NA	Yes	2
HN	CH	702	088-007	S2k	2015	1910	Yes	Yes	Yes	No	No	No	Yes	NA	No	Yes	Yes	NA	No	NA	No	NA	Yes	NA	No	NA	No	NA	No	NA	No	NA	No	NA	NA	NA	Yes	3
HN	CH	703	088-008	S2k	2017	2112	Yes	Yes	Yes	No	No	No	Yes	NA	No	Yes	Yes	NA	No	NA	No	NA	Yes	NA	No	NA	No	NA	No	NA	No	NA	No	NA	NA	NA	Yes	3
HN	CH	704	089-002	S2k	2019	2412	Yes	Yes	No	No	No	No	No	NA	No	Yes	No	NA	Yes	NA	No	NA	No	NA	No	NA	No	NA	No	NA	No	NA	No	NA	NA	NA	No	2
HN	CH	705	091-001	S3	2012	1706	Yes	Yes	Yes	No	No	No	Yes	NA	No	Yes	Yes	NA	Yes	NA	No	NA	Yes	NA	No	NA	No	NA	No	NA	No	NA	No	NA	NA	NA	Yes	3
HN	CH	706	092-001	S3	2019	2401	Yes	Yes	Yes	No	No	No	Yes	NA	No	Yes	No	NA	Yes	NA	No	NA	No	NA	No	NA	No	NA	No	NA	No	NA	No	NA	NA	NA	Yes	3
HN	CH	707	093-001	S2k	2014	1903	Yes	Yes	Yes	No	No	No	Yes	NA	No	Yes	No	NA	Yes	NA	No	NA	Yes	NA	No	NA	No	NA	No	NA	No	NA	No	NA	NA	NA	No	3
HN	CH	708	093-002	S2k	2019	2305	Yes	Yes	Yes	No	No	No	Yes	NA	No	Yes	No	NA	Yes	NA	No	NA	Yes	NA	No	NA	No	NA	No	NA	No	NA	No	NA	NA	NA	No	3
HN	CH	709	094-001	S2k	2019	2401	Inconclusive	Yes	No	No	No	No	No	NA	No	No	No	NA	No	NA	No	NA	No	NA	No	NA	No	NA	No	NA	No	NA	No	NA	NA	NA	No	1
HN	CH	710	094-002	S2k	2018	2306	Yes	Yes	No	No	No	No	No	NA	No	Yes	No	NA	Yes	NA	No	NA	No	NA	No	NA	No	NA	No	NA	No	NA	No	NA	NA	NA	No	2
HN	CH	711	094-003	S2k	2017	2211	Yes	Yes	Yes	No	No	No	Yes	NA	No	Yes	No	NA	Yes	NA	No	NA	No	NA	No	NA	No	NA	No	NA	No	NA	No	NA	NA	NA	No	3
HN	CH	712	108-001	S2k	2019	2410	Yes	Yes	No	No	No	No	No	NA	No	Yes	Yes	NA	No	NA	No	NA	Yes	NA	No	NA	No	NA	No	NA	No	NA	No	NA	Wilhelm-Woort-F�rderpreis f�r Alternsforschung 2016	NA	No	2
HN	CH	713	112-001	S2k	2017	2010	Yes	Yes	Yes	Yes	No	Yes	Yes	NA	No	Yes	No	NA	Yes	NA	Yes	NA	No	NA	No	NA	No	NA	No	NA	No	NA	No	NA	NA	NA	Yes	3
HN	CH	714	113-001	S1	2020	2106	No	No	No	No	No	No	No	NA	No	No	No	NA	No	NA	No	NA	No	NA	No	NA	No	NA	No	NA	No	NA	No	NA	NA	NA	No	1
HN	CH	715	128-001OL	S3	2019	2408	Yes	Yes	Yes	Yes	Yes	Yes	Yes	NA	No	Yes	No	NA	No	NA	No	NA	No	NA	Yes	NA	No	NA	No	NA	No	NA	No	NA	NA	NA	Yes	3
HN	CH	716	128-002	S1	2020	2103	No	No	No	No	No	No	No	NA	No	No	No	NA	No	NA	No	NA	No	NA	No	NA	No	NA	No	NA	No	NA	No	NA	NA	NA	No	1
HN	CH	717	133-001	S3	2020	2301	Yes	Yes	No	No	No	No	No	NA	No	Yes	No	NA	Yes	NA	Yes	NA	No	NA	No	NA	No	NA	Yes	NA	No	NA	No	NA	NA	NA	Yes	2
HN	CH	718	138-001	S3	2018	2310	Yes	Yes	Yes	Yes	Yes	No	No	NA	No	Yes	Yes	NA	Yes	NA	No	NA	No	NA	No	NA	No	NA	No	NA	No	NA	No	NA	NA	NA	Yes	3
HN	CH	719	145-001	S3	2017	2207	Yes	Yes	Yes	Yes	Yes	Yes	Yes	NA	No	Yes	No	NA	Yes	8000	No	NA	Yes	NA	No	NA	No	NA	No	NA	No	NA	No	NA	NA	NA	Yes	4
HN	CH	720	145-003	S3	2020	2503	Yes	Yes	Yes	Yes	No	Yes	Yes	NA	No	Yes	Yes	NA	Yes	NA	No	NA	No	NA	No	NA	No	NA	No	NA	No	NA	No	NA	NA	NA	Yes	3
HN	CH	721	145-004	S3	2017	2203	Yes	Yes	Yes	Yes	No	Yes	Yes	NA	No	Yes	Yes	NA	Yes	NA	No	NA	No	NA	No	NA	No	NA	No	NA	No	NA	No	NA	NA	NA	Yes	3
HN	CH	722	155-001	S3	2019	2404	Yes	Yes	No	No	No	No	No	NA	No	Yes	No	NA	Yes	NA	No	NA	No	NA	No	NA	No	NA	No	NA	No	NA	No	NA	NA	NA	No	2
HN	CH	723	161-001	S2k	2016	2104	No	No	No	No	No	No	No	NA	No	No	No	NA	No	NA	No	NA	No	NA	No	NA	No	NA	No	NA	No	NA	No	NA	NA	NA	No	1
HN	CH	724	166-001	S2e	2016	1907	Yes	Yes	Yes	No	No	No	Yes	NA	No	Yes	Yes	NA	Yes	NA	No	NA	No	NA	No	NA	No	NA	No	NA	No	NA	No	NA	NA	NA	No	3
HN	CH	725	166-002	S2k	2016	1911	Yes	Yes	Yes	No	No	No	Yes	NA	No	Yes	No	NA	Yes	NA	No	NA	No	NA	No	NA	No	NA	No	NA	No	NA	No	NA	NA	NA	No	3
HN	CH	726	166-003	S2k	2020	2502	Yes	Yes	Yes	No	No	No	Yes	NA	No	Yes	No	NA	Yes	NA	No	NA	Yes	NA	No	NA	Yes	NA	No	NA	No	NA	No	NA	NA	NA	No	3
HN	CH	727	174-001	S2k	2016	2107	Yes	Yes	Yes	No	No	No	Yes	NA	No	Yes	Yes	NA	Yes	NA	No	NA	Yes	NA	No	NA	No	NA	No	NA	No	NA	No	NA	NA	NA	No	3
HN	CH	728	174-002	S2e	2014	1908	Yes	Yes	Yes	No	No	No	Yes	NA	No	Yes	Yes	NA	Yes	NA	No	NA	No	NA	No	NA	No	NA	No	NA	No	NA	No	NA	NA	NA	No	3
HN	CH	729	174-004	S1	2016	2112	Inconclusive	Yes	No	No	No	No	No	NA	No	No	No	NA	No	NA	No	NA	No	NA	No	NA	No	NA	No	NA	No	NA	No	NA	NA	NA	No	1
HN	CH	730	174-005	S1	2016	2103	Inconclusive	Yes	No	No	No	No	No	NA	No	No	No	NA	No	NA	No	NA	No	NA	No	NA	No	NA	No	NA	No	NA	No	NA	NA	NA	No	1
HN	CH	731	174-006	S1	2016	2103	Inconclusive	Yes	No	No	No	No	No	NA	No	No	No	NA	No	NA	No	NA	No	NA	No	NA	No	NA	No	NA	No	NA	No	NA	NA	NA	No	1
HN	CH	732	174-007	S1	2016	2103	Inconclusive	Yes	No	No	No	No	No	NA	No	No	No	NA	No	NA	No	NA	No	NA	No	NA	No	NA	No	NA	No	NA	No	NA	NA	NA	No	1
HN	CH	733	174-008	S1	2016	2103	Inconclusive	Yes	No	No	No	No	No	NA	No	No	No	NA	No	NA	No	NA	No	NA	No	NA	No	NA	No	NA	No	NA	No	NA	NA	NA	No	1
HN	CH	734	174-009	S1	2016	2103	Inconclusive	Yes	No	No	No	No	No	NA	No	No	No	NA	No	NA	No	NA	No	NA	No	NA	No	NA	No	NA	No	NA	No	NA	NA	NA	No	1
HN	CH	735	174-010	S1	2020	2502	Inconclusive	Yes	No	No	No	No	No	NA	No	No	No	NA	No	NA	No	NA	No	NA	No	NA	No	NA	No	NA	No	NA	No	NA	NA	NA	No	1
HN	CH	736	174-011	S1	2020	2503	Yes	Yes	No	No	No	No	No	NA	No	Yes	Yes	NA	No	NA	No	NA	No	NA	No	NA	No	NA	No	NA	No	NA	No	NA	NA	NA	No	2
HN	CH	737	174-012	S1	2020	2501	Inconclusive	Yes	No	No	No	No	No	NA	No	No	No	NA	No	NA	No	NA	No	NA	No	NA	No	NA	No	NA	No	NA	No	NA	NA	NA	No	1
HN	CH	738	174-015	S1	2019	2404	Inconclusive	Yes	No	No	No	No	No	NA	No	No	No	NA	No	NA	No	NA	No	NA	No	NA	No	NA	No	NA	No	NA	No	NA	NA	NA	No	1
HN	CH	739	174-024	S2k	2018	2312	Yes	Yes	Yes	No	No	No	Yes	NA	No	Yes	Yes	NA	No	NA	No	NA	No	NA	No	NA	No	NA	No	NA	No	NA	No	NA	NA	NA	No	3
HN	CH	740	174-025	S1	2019	2409	Inconclusive	Yes	No	No	No	No	No	NA	No	No	No	NA	No	NA	No	NA	No	NA	No	NA	No	NA	No	NA	No	NA	No	NA	NA	NA	No	1
HN	CH	741	179-001	S2k	2016	1912	Yes	Yes	Yes	No	No	No	Yes	NA	No	Yes	Yes	NA	No	NA	No	NA	Yes	NA	No	NA	No	NA	No	NA	No	NA	No	NA	NA	NA	No	3
HN	CH	742	179-002	S2k	2018	2309	Yes	Yes	No	No	No	No	No	NA	No	Yes	Yes	NA	No	NA	No	NA	No	NA	No	NA	No	NA	No	NA	No	NA	No	NA	NA	NA	No	2
HN	CH	743	179-003	S1	2016	2110	Inconclusive	Yes	No	No	No	No	No	NA	No	No	No	NA	No	NA	No	NA	No	NA	No	NA	No	NA	No	NA	No	NA	No	NA	NA	NA	No	1
HN	CH	744	179-004	S2k	2019	2408	Yes	Yes	Yes	No	No	Yes	No	NA	No	Yes	Yes	NA	No	NA	Yes	NA	No	NA	No	NA	No	NA	No	NA	No	NA	No	NA	NA	NA	No	3
HN	CH	745	179-006	S2k	2018	2305	Yes	Yes	No	No	No	No	No	NA	No	Yes	No	NA	Yes	NA	No	NA	No	NA	No	NA	No	NA	No	NA	No	NA	No	NA	NA	NA	No	2
HN	CH	746	179-007	S1	2018	2301	Inconclusive	Yes	No	No	No	No	No	NA	No	No	No	NA	No	NA	No	NA	No	NA	No	NA	No	NA	No	NA	No	NA	No	NA	NA	NA	No	1
HN	CH	747	179-008	S1	2017	2207	No	No	No	No	No	No	No	NA	No	No	No	NA	No	NA	No	NA	No	NA	No	NA	No	NA	No	NA	No	NA	No	NA	NA	NA	No	1
HN	CH	748	179-009	S2e	2018	2212	Yes	Yes	Yes	Yes	No	No	Yes	NA	No	Yes	Yes	NA	No	NA	Yes	NA	No	NA	No	NA	No	NA	No	NA	No	NA	No	NA	NA	NA	No	3
HN	CH	749	182-001	S2e	2016	2108	No	No	No	No	No	No	No	NA	No	No	No	NA	No	NA	No	NA	No	NA	No	NA	No	NA	No	NA	No	NA	No	NA	NA	NA	No	1
HN	CH	750	183-001	S3	2017	2212	Yes	Yes	Yes	Yes	No	No	Yes	NA	Yes	Yes	Yes	NA	Yes	NA	No	NA	No	NA	No	NA	No	NA	No	NA	No	NA	No	NA	NA	NA	No	3
HN	CH	751	189-001	S3	2019	2205	Yes	Yes	Yes	No	No	No	Yes	NA	No	Yes	Yes	NA	Yes	NA	No	NA	No	NA	No	NA	No	NA	No	NA	No	NA	No	NA	NA	NA	Yes	3
HN	CH	752	nvl-001b	S3	2015	2009	Yes	Yes	Yes	Yes	Yes	No	Yes	NA	No	Yes	Yes	NA	Yes	NA	No	NA	No	NA	Yes	NA	No	NA	No	NA	No	NA	No	NA	NA	NA	Yes	3
HN	CH	753	nvl-001c	S3	2006	1110	Yes	Yes	Yes	Yes	Yes	No	Yes	NA	No	Yes	Yes	NA	Yes	NA	No	NA	No	NA	Yes	NA	No	NA	No	NA	No	NA	No	NA	NA	NA	Yes	3
HN	CH	754	nvl-001d	S3	2015	1712	Yes	Yes	Yes	Yes	Yes	No	Yes	NA	No	Yes	Yes	NA	Yes	NA	No	NA	No	NA	Yes	NA	No	NA	No	NA	No	NA	No	NA	NA	NA	Yes	3
HN	CH	755	nvl-001e	S3	2016	2001	Yes	Yes	Yes	Yes	Yes	No	Yes	NA	No	Yes	Yes	NA	Yes	NA	No	NA	No	NA	Yes	NA	No	NA	No	NA	No	NA	No	NA	NA	NA	Yes	3
HN	CH	756	nvl-001f	S3	2012	1711	Yes	Yes	Yes	Yes	Yes	No	Yes	NA	No	Yes	Yes	NA	Yes	NA	No	NA	No	NA	Yes	NA	No	NA	No	NA	No	NA	No	NA	NA	NA	Yes	3
HN	CH	757	nvl-001g	S3	2013	1808	Yes	Yes	Yes	Yes	Yes	No	Yes	NA	No	Yes	Yes	NA	Yes	NA	No	NA	No	NA	Yes	NA	No	NA	No	NA	No	NA	No	NA	NA	NA	Yes	3
HN	CH	758	nvl-002	S3	2018	2309	Yes	Yes	Yes	Yes	Yes	No	Yes	NA	No	Yes	Yes	NA	Yes	NA	No	NA	No	NA	Yes	NA	No	NA	No	NA	No	NA	No	NA	NA	NA	Yes	3
HN	CH	759	nvl-004	S3	2019	2403	Yes	Yes	Yes	Yes	Yes	No	Yes	NA	No	Yes	Yes	NA	Yes	NA	No	NA	No	NA	Yes	NA	No	NA	No	NA	No	NA	No	NA	NA	NA	Yes	3
HN	CH	760	nvl-005	S3	2015	2011	Yes	Yes	Yes	Yes	Yes	No	Yes	NA	No	Yes	Yes	NA	Yes	NA	No	NA	No	NA	Yes	NA	No	NA	No	NA	No	NA	No	NA	NA	NA	Yes	3
HN	CH	761	nvl-006	S3	2019	2410	Yes	Yes	Yes	Yes	Yes	No	Yes	NA	No	Yes	Yes	NA	Yes	NA	No	NA	No	NA	Yes	NA	No	NA	No	NA	No	NA	No	NA	NA	NA	Yes	3
HN	CH	762	nvl-007	S3	2016	2112	Yes	Yes	Yes	Yes	Yes	No	Yes	NA	Yes	Yes	Yes	NA	Yes	NA	No	NA	No	NA	Yes	NA	No	NA	No	NA	No	NA	No	NA	NA	NA	Yes	3
